# Supplementary material for: Genome-Wide Transcriptome and Binding Sites Analyses Identify Early FOX Expressions for Enhancing Cardiomyogenesis Efficiency of hESC Cultures
Source: Sci Rep. 2016 Aug 9;6:31068. doi: 10.1038/srep31068 (PMC4977469; doi:10.1038/srep31068)
Supplement: Supplementary Data [file srep31068-s2.xls]

## Sheet: Summary
Tab.	Analysis
1	Enrichment analysis of DEGs with increased regulation in MEF-cells
2	Enrichment analysis of DEGs with decreased regulation in MEF-cells
3	Enrichment analysis of DEGs with reversed regulation in MEF-cells
4	Enrichment analysis of DMGs with increased regulation in MEF-cells
5	Enrichment analysis of DMGs with decreased regulation in MEF-cells
6	Enrichment analysis of DMGs with reversed regulation in MEF-cells
7	DAVID ID (DEGs)
8	DAVID ID (DMGs)

## Sheet: 1.Increased Reg. (DEGs)
Enrichment analysis of DEGs with increased regulation in MEF-cells
Category	Term	Count	%	PValue	Genes	Fold Enrichment	FDR
PANTHER_BP_ALL	BP00193:Developmental processes	43	27.044	1.43561e-06	805802, 793680, 809397, 780100, 798788, 793328, 811209, 814359, 810328, 816180, 796189, 808879, 787269, 777851, 809516, 826249, 810330, 791582, 804939, 780892, 776629, 825747, 799052, 812537, 808135, 793457, 825897, 794153, 823578, 803791, 826422, 821411, 787597, 820528, 807049, 775832, 801034, 800734, 791970, 809884, 783836, 799684, 811345	2.09594	0.00162469
KEGG_PATHWAY	hsa04350:TGF-beta signaling pathway	5	3.14465	1.89591e-06	793680, 793457, 803791, 809884, 777851	55.9306	0.00199505
KEGG_PATHWAY	hsa04310:Wnt signaling pathway	5	3.14465	1.66826e-05	809284, 803387, 808879, 807049, 805261	32.3408	0.0175537
GOTERM_BP_FAT	GO:0001704~formation of primary germ layer	6	3.77358	1.30838e-05	793680, 809397, 793328, 800734, 807049, 809516	20.1085	0.0211478
PANTHER_BP_ALL	BP00244:Anterior/posterior patterning	7	4.40252	1.96872e-05	793328, 810328, 826422, 816180, 787597, 820528, 809516	12.632	0.022278
PANTHER_BP_ALL	BP00199:Neurogenesis	19	11.9497	2.69821e-05	805802, 809397, 793328, 823578, 810328, 826422, 821411, 787597, 820528, 809516, 801034, 810330, 791582, 776629, 780892, 825747, 799052, 783836, 808135	3.16204	0.0305317
PANTHER_BP_ALL	BP00246:Ectoderm development	20	12.5786	2.79118e-05	805802, 809397, 793328, 823578, 814359, 810328, 826422, 821411, 787597, 820528, 809516, 801034, 810330, 791582, 780892, 776629, 825747, 799052, 783836, 808135	3.02455	0.0315835
PANTHER_BP_ALL	BP00248:Mesoderm development	17	10.6918	0.000130164	793680, 794153, 793328, 798788, 810328, 826422, 796189, 787597, 820528, 809516, 826249, 775832, 804939, 800734, 799052, 799684, 808135	3.04731	0.147209
PANTHER_PATHWAY	P00033:Insulin/IGF pathway-protein kinase B signaling cascade	6	3.77358	0.00163813	793328, 810328, 826422, 787597, 820528, 809516	6.71509	1.50588
KEGG_PATHWAY	hsa04340:Hedgehog signaling pathway	3	1.88679	0.0014924	808879, 783836, 807049	51.8629	1.55935
PANTHER_PATHWAY	P00048:PI3 kinase pathway	6	3.77358	0.0102466	793328, 810328, 826422, 787597, 820528, 809516	4.35752	9.09195
PANTHER_PATHWAY	P00052:TGF-beta signaling pathway	9	5.66038	0.00024726	793680, 793457, 798135, 793328, 810328, 826422, 787597, 820528, 809516	5.08266	0.228605
PANTHER_MF_ALL	MF00039:Other transcription factor	11	6.91824	0.00152504	825897, 793328, 800734, 775094, 810328, 803791, 826422, 787597, 820528, 809516, 777620	3.37813	1.68593
PANTHER_MF_ALL	MF00038:Homeobox transcription factor	7	4.40252	0.0168939	775832, 810330, 809397, 798788, 776629, 780892, 775094	3.40099	17.289
PANTHER_MF_ALL	MF00036:Transcription factor	24	15.0943	0.015758	798248, 798266, 825897, 809397, 793328, 798788, 809284, 772208, 810328, 803791, 816180, 826422, 787597, 820528, 809516, 775832, 810330, 780892, 800734, 776629, 775094, 775361, 783836, 777620	1.64693	16.2181
INTERPRO	IPR018122:Transcription factor, fork head, conserved site	6	3.77358	1.20525e-05	793328, 810328, 826422, 787597, 820528, 809516	20.5419	0.0165106
INTERPRO	IPR001766:Transcription factor, fork head	6	3.77358	1.23696e-05	793328, 810328, 826422, 787597, 820528, 809516	20.4309	0.0169449
UP_SEQ_FEATURE	DNA-binding region:Fork-head	6	3.77358	2.64478e-05	793328, 810328, 826422, 787597, 820528, 809516	17.3526	0.0390986
UCSC_TFBS	FOXO4	92	57.8616	0.000469793	793680, 780100, 803025, 817614, 805323, 779616, 825031, 785248, 797453, 809516, 805261, 776208, 787961, 809755, 810330, 791582, 803827, 793351, 780892, 776629, 814924, 785765, 813941, 808892, 808135, 795577, 814131, 792633, 794153, 824688, 823578, 796369, 804108, 787597, 820528, 803966, 775810, 823917, 825014, 795333, 819042, 816801, 805230, 800734, 791970, 775094, 798079, 781597, 774521, 789895,…	1.2997	0.574971
UCSC_TFBS	FREAC3 (FOXC1)	74	46.5409	0.00196512	803025, 810328, 816180, 785248, 821768, 809516, 776208, 805417, 787961, 809755, 810330, 791582, 793351, 780892, 804939, 776629, 814924, 808892, 808135, 795577, 824017, 792633, 786925, 824688, 818816, 787597, 801061, 775810, 825014, 795333, 819042, 798135, 816801, 800734, 791970, 775094, 816702, 798079, 781597, 774521, 823427, 789895, 815832, 809397, 793328, 807294, 811209, 777851, 824454, 775433,…	1.33022	2.38492
UCSC_TFBS	FREAC4 (FOXD1)	77	48.4277	0.00426757	783277, 815046, 780100, 803025, 805323, 779616, 814359, 810328, 825031, 785248, 821768, 797453, 809516, 776208, 805417, 787961, 809755, 810330, 793351, 776629, 808892, 808135, 824017, 814131, 792633, 789887, 818816, 823578, 821915, 796369, 804108, 787597, 820528, 787305, 825014, 795333, 798135, 816801, 800734, 791970, 775094, 798079, 781597, 774521, 789895, 815832, 789330, 809397, 798788, 793328,…	1.28286	5.11271
UCSC_TFBS	FREAC7 (FOXL1)	80	50.3145	0.00456251	780100, 803025, 817614, 814359, 779616, 816180, 785248, 821768, 797453, 809516, 805261, 776208, 805417, 787961, 809755, 810330, 803827, 793351, 776629, 814924, 785765, 808892, 808135, 795577, 824017, 814131, 792633, 789887, 824688, 818816, 823578, 821915, 787597, 820528, 775810, 823917, 825014, 795333, 819042, 816801, 791970, 775094, 816702, 809884, 798079, 781597, 774521, 789895, 815832, 809397,…	1.26794	5.45704
UCSC_TFBS	FOXD3	57	35.8491	0.0183595	783277, 780100, 779616, 825031, 816180, 785248, 809516, 805261, 776208, 805417, 809755, 787961, 791582, 803827, 793351, 814924, 808892, 808135, 793457, 824017, 792633, 814131, 789887, 787597, 820528, 775810, 816588, 825014, 823917, 816801, 775094, 809884, 798079, 815832, 807294, 811395, 824454, 775433, 826249, 772189, 825747, 823683, 807397, 774097, 824863, 822350, 815568, 805736, 825897, 781063,…	1.29546	20.3388
UCSC_TFBS	FOXJ2	100	62.8931	0.0184417	783277, 815046, 817614, 805323, 779616, 814359, 816180, 785248, 821768, 797453, 776208, 787961, 809755, 791582, 793351, 776629, 814924, 808892, 792633, 814131, 786925, 824688, 803387, 787597, 787305, 825014, 795333, 809884, 798079, 775361, 781597, 774521, 809397, 793328, 807294, 793083, 824454, 775433, 824288, 772189, 807397, 799052, 810492, 824863, 777620, 825897, 815341, 815480, 791528, 801034,…	1.15564	20.4207
UCSC_TFBS	FREAC2 (FOXF2)	54	33.9623	0.0274783	805323, 825031, 785248, 797453, 809516, 776208, 809755, 787961, 793351, 780892, 814924, 813941, 808892, 808135, 824017, 792633, 814131, 789887, 818816, 787597, 804108, 816588, 825014, 819042, 816801, 798135, 800734, 775094, 791970, 798079, 774521, 815832, 809397, 793328, 798788, 807294, 811209, 824454, 775433, 826249, 805387, 823683, 809116, 786006, 807397, 824863, 777620, 825897, 815480, 807049,…	1.28269	28.959
UCSC_TFBS	FOXO1	66	41.5094	0.0312396	780100, 817614, 779616, 810328, 785248, 821768, 797453, 809516, 805417, 809755, 787961, 810330, 793351, 780892, 814924, 808892, 808135, 795577, 792633, 786925, 824688, 821915, 787597, 804108, 820528, 775810, 816588, 825014, 823917, 795333, 819042, 798135, 816801, 800734, 775094, 798079, 781597, 789895, 815832, 809397, 793328, 807294, 811395, 824454, 775433, 824288, 826249, 774473, 825747, 823683,…	1.22546	32.258
UCSC_TFBS	HFH1 (FOXQ1)	71	44.6541	0.0327085	783277, 780100, 803025, 805323, 779616, 810328, 785248, 797453, 787269, 809516, 805261, 776208, 787961, 809755, 810330, 793351, 776629, 804939, 814924, 808892, 808135, 795577, 792633, 818816, 787597, 820528, 775810, 823917, 825014, 795333, 819042, 798135, 816801, 800734, 775094, 816702, 798079, 781597, 774521, 789895, 815832, 809397, 798788, 793328, 807294, 811209, 777851, 775433, 826249, 825747,…	1.20666	33.5077
UCSC_TFBS	FOXO3	45	28.3019	0.0671849	789895, 783277, 815832, 780100, 807294, 803025, 779616, 785248, 811395, 809516, 824454, 805261, 826249, 787961, 809755, 805387, 803827, 793351, 776629, 780892, 825747, 814924, 799052, 810492, 808892, 824863, 808135, 795577, 815341, 792633, 804913, 824688, 818816, 821915, 826422, 815480, 804108, 791528, 807049, 825014, 823917, 816801, 792253, 775094, 798079	1.25469	57.4055

## Sheet: 2.Decreased Reg. (DEGs)
Enrichment analysis of DEGs with decreased regulation in MEF-cells
Category	Term	Count	%	PValue	Genes	Fold Enrichment	FDR
GOTERM_BP_FAT	GO:0009725~response to hormone stimulus	21	5.28967	1.495e-07	784513, 807239, 798707, 802015, 775585, 818352, 772843, 819273, 817773, 805644, 787120, 796837, 791721, 784849, 813272, 797564, 775321, 789944, 797848, 814769, 783826	4.2928	0.000258886
GOTERM_BP_FAT	GO:0009719~response to endogenous stimulus	22	5.54156	2.26549e-07	784513, 807239, 798707, 802015, 775585, 818352, 772843, 819273, 817773, 805644, 818223, 787120, 796837, 791721, 784849, 813272, 797564, 775321, 789944, 797848, 814769, 783826	3.99752	0.00039231
KEGG_PATHWAY	hsa04310:Wnt signaling pathway	11	2.77078	2.94627e-11	823245, 796320, 785223, 805644, 786401, 820729, 787071, 818884, 816662, 820934, 821952	24.7048	3.4216e-08
KEGG_PATHWAY	hsa04010:MAPK signaling pathway	12	3.02267	4.10939e-10	803804, 787661, 778146, 801016, 820776, 777918, 820729, 804474, 784849, 795843, 782554, 798460	15.4756	4.77237e-07
KEGG_PATHWAY	hsa04350:TGF-beta signaling pathway	5	1.25945	0.000131527	798073, 806598, 779128, 796320, 805644	19.4203	0.15264
KEGG_PATHWAY	hsa04340:Hedgehog signaling pathway	4	1.00756	0.000623418	778088, 779671, 806167, 794296	24.0106	0.721605
KEGG_PATHWAY	hsa04330:Notch signaling pathway	3	0.755668	0.00748352	805644, 823979, 799687	23.0334	8.35387
PANTHER_PATHWAY	P00034:Integrin signalling pathway	14	3.52645	0.0114572	798707, 806832, 781473, 809846, 820729, 775273, 789205, 798108, 778146, 800775, 801016, 784210, 798460, 819523	2.15072	11.242
GOTERM_BP_FAT	GO:0016055~Wnt receptor signaling pathway	13	3.27456	2.3543e-05	823245, 798852, 777918, 819877, 818884, 783053, 785223, 786401, 787071, 799485, 816662, 820934, 821952	4.76108	0.0407612
SP_PIR_KEYWORDS	wnt signaling pathway	11	2.77078	0.000218724	823245, 785223, 786401, 787071, 799485, 819877, 818884, 816662, 820934, 783053, 821952	4.46191	0.306381
GOTERM_BP_FAT	GO:0030111~regulation of Wnt receptor signaling pathway	6	1.51134	0.00120789	785223, 814395, 777918, 787071, 818884, 783053	7.63753	2.07119
PANTHER_PATHWAY	P00057:Wnt signaling pathway	21	5.28967	0.00242235	817702, 823245, 788548, 820821, 805644, 809846, 798852, 818884, 804141, 783053, 796320, 788037, 781246, 782778, 786401, 803720, 785373, 823798, 799485, 816662, 821952	2.02525	2.47873
GOTERM_MF_FAT	GO:0008134~transcription factor binding	24	6.04534	5.03305e-09	816126, 792654, 781336, 810130, 798226, 778554, 805644, 793884, 802520, 780155, 795599, 794047, 808473, 785411, 796076, 788037, 782778, 803560, 802140, 823979, 772658, 806167, 797578, 795629	4.55729	7.40768e-06
GOTERM_MF_FAT	GO:0003712~transcription cofactor activity	16	4.03023	8.64992e-07	810130, 781336, 798226, 805644, 802520, 780155, 794047, 808473, 785411, 796076, 788037, 782778, 823979, 772658, 797578, 795629	5.07629	0.00127309
GOTERM_BP_FAT	GO:0010628~positive regulation of gene expression	25	6.29723	9.47132e-06	778088, 816126, 805644, 777918, 788037, 824242, 789944, 787071, 800385, 784347, 798226, 785023, 778554, 779671, 780138, 780155, 804474, 796320, 813760, 782778, 814395, 802140, 772658, 793566, 801485	2.86206	0.0164
GOTERM_BP_FAT	GO:0006357~regulation of transcription from RNA polymerase II promoter	27	6.80101	1.12291e-05	778088, 816126, 805644, 785411, 796076, 788037, 824242, 789944, 787071, 811812, 800385, 784347, 785023, 824013, 778554, 806903, 780138, 804474, 793693, 808473, 796320, 813760, 802140, 814395, 823979, 772658, 801485	2.68961	0.0194434
GOTERM_MF_FAT	GO:0016563~transcription activator activity	17	4.28212	1.83721e-05	778088, 810130, 778554, 805644, 802520, 780155, 804141, 794047, 796320, 788037, 782778, 824242, 789944, 787071, 772658, 795629, 801485	3.71299	0.0270368
GOTERM_BP_FAT	GO:0045944~positive regulation of transcription from RNA polymerase II promoter	19	4.78589	2.48922e-05	800385, 784347, 816126, 778088, 785023, 778554, 805644, 780138, 804474, 796320, 813760, 788037, 802140, 814395, 824242, 789944, 787071, 772658, 801485	3.29479	0.0430965
GOTERM_BP_FAT	GO:0045893~positive regulation of transcription, DNA-dependent	21	5.28967	3.66631e-05	800385, 784347, 816126, 778088, 785023, 778554, 805644, 777918, 780138, 780155, 804474, 796320, 813760, 788037, 802140, 814395, 824242, 789944, 787071, 772658, 801485	2.96303	0.0634698
GOTERM_BP_FAT	GO:0045941~positive regulation of transcription	23	5.79345	5.00828e-05	800385, 784347, 778088, 816126, 785023, 778554, 805644, 779671, 777918, 780138, 780155, 804474, 796320, 813760, 788037, 782778, 802140, 814395, 824242, 789944, 787071, 772658, 801485	2.72038	0.0866919
GOTERM_MF_FAT	GO:0003713~transcription coactivator activity	9	2.267	0.000462255	794047, 810130, 788037, 782778, 805644, 772658, 802520, 780155, 795629	5.05528	0.678197
GOTERM_BP_FAT	GO:0010629~negative regulation of gene expression	19	4.78589	0.000580973	778088, 781336, 798226, 793884, 779671, 804474, 782704, 808473, 796320, 785411, 813760, 788037, 782778, 814395, 823979, 789944, 811812, 785373, 772574	2.55092	1.0013
GOTERM_BP_FAT	GO:0006350~transcription	46	11.5869	0.000748288	816126, 778088, 781336, 795192, 805644, 802520, 817179, 812751, 822656, 796076, 785411, 825647, 788037, 824242, 818049, 789944, 787071, 811812, 780561, 772574, 775704, 811833, 817702, 800385, 772493, 818481, 824013, 785023, 778554, 779671, 780138, 780155, 793693, 818741, 794047, 796320, 819527, 808473, 813760, 775263, 782778, 814395, 823979, 772658, 797107, 801485	1.66834	1.28792
GOTERM_BP_FAT	GO:0016481~negative regulation of transcription	17	4.28212	0.00128575	778088, 781336, 798226, 793884, 779671, 804474, 808473, 796320, 785411, 813760, 788037, 782778, 814395, 823979, 789944, 811812, 785373	2.53858	2.20331
GOTERM_BP_FAT	GO:0045449~regulation of transcription	59	14.8615	0.00267679	778088, 781336, 805644, 777918, 817179, 812751, 822656, 796076, 788037, 795629, 775704, 772574, 811833, 817702, 800385, 784347, 772493, 818481, 798226, 785023, 824013, 778554, 798852, 806903, 780138, 804474, 794047, 774487, 802140, 772658, 801485, 826818, 816126, 795192, 806722, 802520, 785411, 825647, 772453, 824242, 818049, 789944, 787071, 785373, 811812, 806167, 790907, 779671, 793884, 780155,…	1.46083	4.53548
GOTERM_BP_FAT	GO:0006355~regulation of transcription, DNA-dependent	44	11.0831	0.00332799	816126, 778088, 781336, 795192, 805644, 806722, 777918, 812751, 822656, 796076, 785411, 788037, 772453, 824242, 789944, 787071, 811812, 795629, 775704, 811833, 817702, 800385, 784347, 790907, 818481, 798226, 824013, 785023, 778554, 798852, 806903, 780138, 780155, 793693, 804474, 796320, 808473, 813760, 774487, 802140, 814395, 823979, 772658, 801485	1.56543	5.60917
GOTERM_BP_FAT	GO:0032583~regulation of gene-specific transcription	7	1.76322	0.0063638	808473, 788037, 778554, 802140, 789944, 798852, 823979	4.27055	10.4661
GOTERM_MF_FAT	GO:0030528~transcription regulator activity	41	10.3275	0.0070373	816126, 778088, 781336, 810130, 805644, 802520, 812751, 822656, 796076, 785411, 788037, 824242, 789944, 787071, 811812, 785373, 795629, 811833, 817702, 800385, 790907, 818481, 798226, 824013, 778554, 779671, 780155, 793693, 804141, 818741, 794047, 796320, 808473, 774487, 782778, 814395, 823979, 772658, 797578, 797107, 801485	1.52699	9.8722
GOTERM_BP_FAT	GO:0010551~regulation of specific transcription from RNA polymerase II promoter	6	1.51134	0.00720316	808473, 788037, 778554, 802140, 789944, 823979	5.02827	11.7668
GOTERM_MF_FAT	GO:0003702~RNA polymerase II transcription factor activity	8	2.01511	0.0168833	800385, 822656, 824013, 824242, 802520, 793693, 801485, 811833	3.05644	22.1675
GOTERM_BP_FAT	GO:0045892~negative regulation of transcription, DNA-dependent	12	3.02267	0.0179077	808473, 796320, 778088, 785411, 781336, 813760, 798226, 788037, 814395, 823979, 811812, 804474	2.26979	26.8687
GOTERM_BP_FAT	GO:0010608~posttranscriptional regulation of gene expression	8	2.01511	0.0317827	810441, 777952, 775824, 822624, 793868, 795169, 772574, 782704	2.66845	42.8397
GOTERM_MF_FAT	GO:0003714~transcription corepressor activity	5	1.25945	0.0388465	808473, 785411, 781336, 798226, 823979	3.93884	44.1861
GOTERM_BP_FAT	GO:0051090~regulation of transcription factor activity	5	1.25945	0.0475226	826818, 802140, 805644, 789944, 806167	3.69107	56.9641
GOTERM_MF_FAT	GO:0003729~mRNA binding	4	1.00756	0.0489815	804564, 772453, 822624, 823185	4.89325	52.2489
PANTHER_BP_ALL	BP00047:Pre-mRNA processing	11	2.77078	0.0510515	804564, 803216, 775263, 772453, 806156, 778766, 823185, 780561, 796736, 795169, 806062	1.99255	46.9219
PANTHER_BP_ALL	BP00051:mRNA end-processing and stability	3	0.755668	0.0631674	772453, 823185, 806062	7.30308	54.558
GOTERM_MF_FAT	GO:0016564~transcription repressor activity	8	2.01511	0.0636296	808473, 785411, 781336, 798226, 789944, 823979, 787071, 811812	2.2795	62.0016
GOTERM_CC_FAT	GO:0000932~cytoplasmic mRNA processing body	3	0.755668	0.0637518	795169, 772574, 782704	7.28767	59.0935
GOTERM_BP_FAT	GO:0040029~regulation of gene expression, epigenetic	5	1.25945	0.0703979	800385, 783474, 798226, 772574, 782704	3.2259	71.7507
GOTERM_MF_FAT	GO:0003700~transcription factor activity	24	6.04534	0.0751406	817702, 800385, 778088, 790907, 818481, 824013, 778554, 805644, 779671, 802520, 812751, 822656, 796320, 774487, 796076, 814395, 824242, 789944, 772658, 811812, 785373, 795629, 801485, 811833	1.43621	68.3262
GOTERM_BP_FAT	GO:0010553~negative regulation of specific transcription from RNA polymerase II promoter	3	0.755668	0.0758327	808473, 788037, 823979	6.60254	74.4783
GOTERM_BP_FAT	GO:0000122~negative regulation of transcription from RNA polymerase II promoter	8	2.01511	0.0774974	808473, 778088, 785411, 813760, 788037, 814395, 823979, 811812	2.17543	75.2628
GOTERM_BP_FAT	GO:0006359~regulation of transcription from RNA polymerase III promoter	2	0.503778	0.0813508	795192, 787071	23.5491	76.9924
GOTERM_BP_FAT	GO:0006366~transcription from RNA polymerase II promoter	6	1.51134	0.0895829	800385, 822656, 775263, 824242, 789944, 802520	2.54126	80.3132
GOTERM_BP_FAT	GO:0042127~regulation of cell proliferation	38	9.57179	5.66882e-11	783587, 774904, 783393, 810441, 778088, 798707, 819273, 787863, 820729, 818884, 784849, 791721, 788149, 788697, 788037, 814769, 795629, 800385, 821532, 777606, 815841, 778554, 779671, 806903, 804472, 804474, 798108, 782609, 796320, 800775, 802140, 814395, 775321, 805894, 797578, 798255, 793566, 794296	3.57946	9.81658e-08
GOTERM_BP_FAT	GO:0008283~cell proliferation	12	3.02267	0.0111126	795963, 823245, 778088, 819273, 793884, 784849, 793566, 782475, 820662, 795805, 820934, 798108	2.44243	17.594
GOTERM_BP_FAT	GO:0043067~regulation of programmed cell death	28	7.0529	3.67842e-05	819273, 811468, 791721, 808563, 797564, 824242, 786401, 787071, 819639, 795805, 798460, 808232, 806832, 792654, 779671, 802031, 806903, 804474, 804141, 797251, 789007, 802140, 775321, 819926, 799687, 797578, 793566, 794296	2.45211	0.0636793
GOTERM_BP_FAT	GO:0010941~regulation of cell death	28	7.0529	3.87454e-05	819273, 811468, 791721, 808563, 797564, 824242, 786401, 787071, 819639, 795805, 798460, 808232, 806832, 792654, 779671, 802031, 806903, 804474, 804141, 797251, 789007, 802140, 775321, 819926, 799687, 797578, 793566, 794296	2.44393	0.0670734
GOTERM_BP_FAT	GO:0042981~regulation of apoptosis	26	6.54912	0.000186307	819273, 811468, 791721, 808563, 797564, 824242, 786401, 787071, 819639, 795805, 798460, 808232, 806832, 792654, 779671, 802031, 806903, 804141, 797251, 789007, 802140, 775321, 819926, 799687, 797578, 794296	2.31135	0.322135
GOTERM_BP_FAT	GO:0006916~anti-apoptosis	10	2.51889	0.000521373	808232, 808563, 792654, 797564, 802140, 824242, 786401, 806903, 819639, 795805	4.40169	0.89902
GOTERM_BP_FAT	GO:0008219~cell death	20	5.03778	0.00112554	800385, 808232, 806832, 802015, 787863, 790208, 805644, 806903, 802031, 804474, 818884, 814417, 808563, 787661, 802140, 783538, 819639, 799687, 793566, 794296	2.33274	1.93128
GOTERM_BP_FAT	GO:0016265~death	20	5.03778	0.00131942	800385, 808232, 806832, 802015, 787863, 790208, 805644, 806903, 802031, 804474, 818884, 814417, 808563, 787661, 802140, 783538, 819639, 799687, 793566, 794296	2.30084	2.26038
GOTERM_BP_FAT	GO:0043069~negative regulation of programmed cell death	14	3.52645	0.00254263	808232, 819273, 792654, 806903, 808563, 797564, 824242, 775321, 802140, 786401, 787071, 819639, 795805, 793566	2.6782	4.31286
GOTERM_BP_FAT	GO:0060548~negative regulation of cell death	14	3.52645	0.00258278	808232, 819273, 792654, 806903, 808563, 797564, 824242, 775321, 802140, 786401, 787071, 819639, 795805, 793566	2.67386	4.37954
GOTERM_BP_FAT	GO:0012501~programmed cell death	17	4.28212	0.00474199	800385, 808232, 806832, 787863, 805644, 806903, 802031, 804474, 814417, 808563, 787661, 802140, 783538, 819639, 799687, 793566, 794296	2.22038	7.90148
GOTERM_BP_FAT	GO:0043066~negative regulation of apoptosis	13	3.27456	0.00593622	808232, 819273, 792654, 806903, 808563, 797564, 824242, 775321, 802140, 786401, 787071, 819639, 795805	2.53216	9.79656
GOTERM_BP_FAT	GO:0006915~apoptosis	15	3.77834	0.0187725	800385, 808232, 806832, 787863, 805644, 806903, 802031, 804474, 814417, 808563, 787661, 783538, 802140, 819639, 799687	2.00702	27.9759
GOTERM_BP_FAT	GO:0043065~positive regulation of apoptosis	10	2.51889	0.0814604	808232, 806832, 811468, 775321, 824242, 819926, 819639, 799687, 791721, 798460	1.90835	77.0399
GOTERM_BP_FAT	GO:0043068~positive regulation of programmed cell death	10	2.51889	0.0836919	808232, 806832, 811468, 775321, 824242, 819926, 819639, 799687, 791721, 798460	1.89149	77.9869
GOTERM_BP_FAT	GO:0010942~positive regulation of cell death	10	2.51889	0.0878152	808232, 806832, 811468, 775321, 824242, 819926, 819639, 799687, 791721, 798460	1.87941	79.6407
UCSC_TFBS	MYCMAX	260	65.4912	1.43664e-08	778088, 780325, 787321, 812751, 775256, 772817, 796076, 788037, 778146, 779721, 796589, 801976, 788031, 798460, 803421, 795721, 807239, 800437, 815466, 780138, 778766, 800018, 793359, 782830, 772922, 801150, 775263, 785943, 802675, 788447, 820625, 774904, 819273, 793468, 795192, 822393, 806062, 802406, 796837, 803804, 789944, 803541, 786401, 787071, 785373, 806167, 795991, 826942, 775585, 790907,…	1.25686	1.76461e-05
UCSC_TFBS	NMYC	149	37.5315	4.13137e-08	826332, 787863, 781473, 826496, 780325, 791721, 812751, 772817, 796076, 778146, 781067, 811035, 803720, 814769, 801976, 795629, 821970, 803421, 798460, 788031, 813885, 800385, 818352, 788636, 798275, 800437, 806903, 780138, 800018, 819877, 793359, 777224, 812811, 818741, 798073, 811426, 772922, 785943, 788447, 787642, 774904, 782494, 793468, 814026, 774993, 822393, 795192, 776432, 800105, 772317,…	1.48141	5.07452e-05
UCSC_TFBS	P300	167	42.0655	4.72755e-07	790880, 810441, 798707, 778088, 826332, 813939, 803318, 776579, 805644, 781473, 818223, 826496, 817179, 812751, 787321, 808563, 819006, 772817, 788037, 778146, 781067, 803720, 814769, 773670, 796589, 801976, 795629, 788651, 821970, 803421, 800385, 807239, 784347, 818352, 778860, 788636, 798275, 800018, 787120, 804474, 812811, 811426, 774487, 777952, 800775, 785943, 788447, 793566, 774904, 793468,…	1.38152	0.000580679
KEGG_PATHWAY	hsa04510:Focal adhesion	10	2.51889	7.5674e-09	811426, 798707, 819273, 772843, 778146, 800775, 820729, 784849, 798108, 819523	17.2851	8.78827e-06
GOTERM_BP_FAT	GO:0007155~cell adhesion	27	6.80101	2.15745e-05	788548, 772843, 793441, 820821, 784215, 774969, 785709, 801208, 821809, 825983, 787321, 808377, 789944, 803720, 789608, 798852, 818562, 800018, 804141, 783725, 789205, 824702, 798108, 780290, 800775, 787642, 819523	2.58781	0.0373536
GOTERM_BP_FAT	GO:0022610~biological adhesion	27	6.80101	2.17214e-05	788548, 772843, 793441, 820821, 784215, 774969, 785709, 801208, 821809, 825983, 787321, 808377, 789944, 803720, 789608, 798852, 818562, 800018, 804141, 783725, 789205, 824702, 798108, 780290, 800775, 787642, 819523	2.58675	0.0376079
SP_PIR_KEYWORDS	cell adhesion	18	4.53401	9.06749e-05	789608, 788548, 772843, 793441, 820821, 784215, 818562, 774969, 800018, 785709, 804141, 821809, 825983, 798108, 787321, 808377, 800775, 819523	3.10706	0.12712
KEGG_PATHWAY	hsa04514:Cell adhesion molecules (CAMs)	5	1.25945	0.000627124	787321, 788548, 818562, 774969, 804141	12.8963	0.725881
PANTHER_BP_ALL	BP00120:Cell adhesion-mediated signaling	19	4.78589	0.00445743	789608, 788548, 784347, 820821, 775818, 798852, 818562, 774969, 800018, 785709, 804141, 821809, 798108, 782064, 806598, 787321, 800775, 803720, 819523	2.10007	5.25686
GOTERM_BP_FAT	GO:0016337~cell-cell adhesion	11	2.77078	0.0116113	789608, 788548, 820821, 789944, 798852, 803720, 818562, 774969, 800018, 804141, 783725	2.56729	18.3107
GOTERM_BP_FAT	GO:0007156~homophilic cell adhesion	7	1.76322	0.0291509	789608, 788548, 820821, 798852, 803720, 800018, 804141	3.04139	40.0886

## Sheet: 3.Reversed Reg. (DEGs)
Enrichment analysis of DEGs with reversed regulation in MEF-cells
Category	Term	Count	%	PValue	Genes	Fold Enrichment	FDR
KEGG_PATHWAY	hsa04612:Antigen processing and presentation	7	1.7199	5.405e-08	821570, 795595, 798454, 807663, 801118, 797119, 817149	34.8651	6.26821e-05
KEGG_PATHWAY	hsa05322:Systemic lupus erythematosus	7	1.7199	1.29437e-07	795595, 798454, 801118, 810297, 812936, 784692, 821062	30.1438	0.000150108
KEGG_PATHWAY	hsa04060:Cytokine-cytokine receptor interaction	8	1.9656	2.53879e-06	799320, 797566, 784940, 808229, 802168, 779274, 814220, 784950	13.2819	0.0029442
GOTERM_BP_FAT	GO:0006952~defense response	21	5.15971	5.01855e-05	821570, 809273, 789032, 807695, 802168, 817149, 781533, 784950, 801815, 800647, 817954, 788977, 798454, 788044, 800725, 778270, 807663, 797566, 776438, 779274, 790091	2.89096	0.0859795
KEGG_PATHWAY	hsa05330:Allograft rejection	4	0.982801	9.04987e-05	795595, 798454, 801118, 817149	45.9333	0.104902
KEGG_PATHWAY	hsa05332:Graft-versus-host disease	4	0.982801	0.00011523	795595, 798454, 801118, 817149	42.4	0.133552
GOTERM_CC_FAT	GO:0042824~MHC class I peptide loading complex	4	0.982801	0.000115502	821570, 795595, 798454, 809619	41.6164	0.154778
KEGG_PATHWAY	hsa04940:Type I diabetes mellitus	4	0.982801	0.000143991	795595, 798454, 801118, 817149	39.3714	0.16686
KEGG_PATHWAY	hsa05320:Autoimmune thyroid disease	4	0.982801	0.000257133	795595, 798454, 801118, 817149	32.4235	0.297792
GOTERM_BP_FAT	GO:0006955~immune response	22	5.40541	0.000201607	821570, 809273, 813556, 802168, 817149, 781533, 784950, 824114, 795595, 798985, 817954, 794662, 788977, 798454, 822368, 801118, 788044, 800725, 807663, 816995, 779274, 809619	2.52953	0.344979
GOTERM_BP_FAT	GO:0019882~antigen processing and presentation	7	1.7199	0.000281039	795595, 794662, 798454, 807663, 801118, 817149, 809619	7.92239	0.48059
KEGG_PATHWAY	hsa04062:Chemokine signaling pathway	5	1.2285	0.00097873	821898, 782897, 802168, 779274, 784950	11.4199	1.12917
PANTHER_MF_ALL	MF00175:Major histocompatibility complex antigen	5	1.2285	0.000982831	795595, 798454, 807663, 801118, 817149	11.3112	1.17652
GOTERM_BP_FAT	GO:0002504~antigen processing and presentation of peptide or polysaccharide antigen via MHC class II	4	0.982801	0.00082771	795595, 798454, 807663, 801118	21.8306	1.4092
KEGG_PATHWAY	hsa04310:Wnt signaling pathway	4	0.982801	0.00542128	820338, 793872, 800311, 778156	11.249	6.10959
PANTHER_MF_ALL	MF00036:Transcription factor	50	12.285	0.00550895	799388, 798410, 800327, 790153, 808075, 812665, 808996, 790674, 803624, 780992, 780993, 777866, 813132, 797119, 818710, 821434, 789190, 793220, 797152, 821573, 811808, 795336, 792876, 781037, 822907, 779291, 797764, 822111, 800404, 815764, 824513, 805923, 781355, 821905, 811857, 800647, 785933, 826086, 813010, 779883, 785376, 799305, 782191, 789745, 809629, 801935, 795705, 780907, 822368, 808780	1.46345	6.4326
KEGG_PATHWAY	hsa04672:Intestinal immune network for IgA production	3	0.737101	0.00622748	795595, 798454, 801118	25.3102	6.98843
SP_PIR_KEYWORDS	mhc ii	3	0.737101	0.00508523	795595, 798454, 801118	28.0626	6.93595
SP_PIR_KEYWORDS	proteinase	3	0.737101	0.00508523	794662, 813556, 809619	28.0626	6.93595
GOTERM_CC_FAT	GO:0042613~MHC class II protein complex	3	0.737101	0.00546833	795595, 798454, 801118	26.9561	7.08933
SP_PIR_KEYWORDS	duplication	9	2.2113	0.00514195	811857, 775541, 787522, 779660, 826674, 817343, 805651, 814949, 800275	3.43929	7.01072
SP_PIR_KEYWORDS	membrane	111	27.2727	0.00532329	799388, 826739, 817751, 800023, 800125, 787763, 790480, 790778, 808229, 783136, 802168, 820228, 786522, 803521, 817954, 792986, 819159, 785200, 775544, 791646, 821570, 816841, 809544, 781649, 801769, 811433, 801815, 774851, 772824, 825488, 778156, 782839, 821898, 782496, 816248, 785947, 824877, 808051, 812684, 773031, 799912, 812487, 784940, 781533, 795595, 800311, 806069, 816995, 823785, 789032,…	1.25777	7.24941
KEGG_PATHWAY	hsa00330:Arginine and proline metabolism	3	0.737101	0.00647686	820445, 806079, 790865	24.804	7.25875
KEGG_PATHWAY	hsa05014:Amyotrophic lateral sclerosis (ALS)	3	0.737101	0.00673073	794232, 819930, 807772	24.3176	7.5332
KEGG_PATHWAY	hsa00830:Retinol metabolism	3	0.737101	0.00725184	820908, 786522, 780783	23.4	8.09424
UP_SEQ_FEATURE	zinc finger region:C2H2-type 11	8	1.9656	0.00567858	799305, 822111, 792876, 821434, 789190, 808780, 821573, 808996	3.78098	8.78142
KEGG_PATHWAY	hsa00590:Arachidonic acid metabolism	3	0.737101	0.00725184	805053, 819364, 795665	23.4	8.09424
GOTERM_BP_FAT	GO:0045596~negative regulation of cell differentiation	10	2.457	0.00508296	811857, 803131, 816552, 815764, 807663, 779660, 816995, 781649, 784692, 781355	3.13658	8.36349
GOTERM_BP_FAT	GO:0007178~transmembrane receptor protein serine/threonine kinase signaling pathway	7	1.7199	0.00513381	795569, 779660, 797566, 826086, 797119, 808229, 821710	4.46535	8.44373
GOTERM_BP_FAT	GO:0007141~male meiosis I	3	0.737101	0.0053884	780344, 798174, 792139	27.2882	8.84448
BIOCARTA	h_mhcPathway:Antigen Processing and Presentation	3	0.737101	0.00627109	821570, 798454, 807663	23.4216	6.26686
GOTERM_MF_ALL	GO:0042288~MHC class I protein binding	3	0.737101	0.00635649	795595, 798454, 809619	25.1261	9.00943
GOTERM_MF_FAT	GO:0042288~MHC class I protein binding	3	0.737101	0.00636269	795595, 798454, 809619	25.097	8.90278
GOTERM_BP_FAT	GO:0010769~regulation of cell morphogenesis involved in differentiation	6	1.4742	0.00563069	794232, 785917, 803131, 781649, 809544, 807772	5.339	9.22432
GOTERM_BP_FAT	GO:0031398~positive regulation of protein ubiquitination	5	1.2285	0.00583102	792471, 794662, 774312, 813556, 809619	7.01697	9.53725
PANTHER_BP_ALL	BP00043:mRNA transcription elongation	5	1.2285	0.00833163	789745, 798410, 808075, 813132, 795705	6.27807	9.56943
SP_PIR_KEYWORDS	neuropathy	3	0.737101	0.00696937	794232, 816631, 819663	23.9052	9.39028
UP_SEQ_FEATURE	zinc finger region:C2H2-type 19	4	0.982801	0.00698015	799305, 792876, 821434, 808996	10.2816	10.6896
GOTERM_BP_FAT	GO:0007167~enzyme linked receptor protein signaling pathway	13	3.1941	0.00596249	812684, 805481, 795569, 779660, 787763, 809544, 808229, 821710, 806870, 787522, 797566, 797119, 826086	2.52989	9.74206
GOTERM_BP_FAT	GO:0003006~reproductive developmental process	12	2.9484	0.00612578	783057, 792616, 780993, 780344, 776180, 811350, 779660, 825645, 777452, 787763, 773228, 797764	2.65986	9.99585
GOTERM_MF_FAT	GO:0005509~calcium ion binding	26	6.38821	0.00735198	808051, 805481, 773031, 815764, 826596, 783236, 795665, 820228, 821710, 803521, 801932, 800725, 814949, 788845, 811804, 789248, 817343, 782055, 805787, 813233, 804949, 798093, 782839, 776438, 807445, 814252	1.75897	10.2188
GOTERM_MF_FAT	GO:0005201~extracellular matrix structural constituent	5	1.2285	0.00774738	788090, 795569, 799249, 804645, 800275	6.46622	10.7398
GOTERM_BP_FAT	GO:0000165~MAPKKK cascade	8	1.9656	0.00694639	801089, 787522, 807663, 809308, 787763, 809544, 824877, 785426	3.63843	11.2611
PANTHER_BP_ALL	BP00151:MHCII-mediated immunity	4	0.982801	0.0099576	795595, 798454, 807663, 801118	8.97631	11.336
GOTERM_BP_FAT	GO:0006690~icosanoid metabolic process	5	1.2285	0.00707587	787067, 807663, 805053, 819364, 790091	6.63768	11.4592
SMART	SM00355:ZnF_C2H2	17	4.1769	0.00743652	799305, 822111, 800404, 821434, 801935, 789190, 793220, 797152, 821573, 808996, 795336, 803624, 792876, 781037, 808780, 813010, 779291	2.09535	8.55583
PIR_SUPERFAMILY	PIRSF005491:tumor associated protein MAGE	3	0.737101	0.00752383	825121, 802022, 781185	22.9364	8.83491
GOTERM_MF_ALL	GO:0005509~calcium ion binding	26	6.38821	0.00752811	808051, 805481, 773031, 815764, 826596, 783236, 795665, 820228, 821710, 803521, 801932, 800725, 814949, 788845, 811804, 789248, 817343, 782055, 805787, 813233, 804949, 798093, 782839, 776438, 807445, 814252	1.76101	10.5851
GOTERM_BP_FAT	GO:0001501~skeletal system development	12	2.9484	0.0072083	787067, 773031, 788090, 787522, 795569, 797566, 817343, 785933, 787763, 773228, 780397, 806870	2.59888	11.6614
GOTERM_MF_ALL	GO:0005201~extracellular matrix structural constituent	5	1.2285	0.00773973	788090, 795569, 799249, 804645, 800275	6.47372	10.8669
GOTERM_BP_FAT	GO:0034311~diol metabolic process	5	1.2285	0.00720865	790167, 796397, 804686, 800725, 817519	6.60199	11.6619
GOTERM_BP_FAT	GO:0009712~catechol metabolic process	5	1.2285	0.00720865	790167, 796397, 804686, 800725, 817519	6.60199	11.6619
UP_TISSUE	Prostate	15	3.6855	0.00788589	790133, 800404, 801935, 826596, 805337, 802433, 816841, 806870, 798033, 776438, 800176, 784692, 794902, 816950, 781185	2.24682	9.18062
REACTOME_PATHWAY	REACT_6850:Cdc20:Phospho-APC/C mediated degradation of Cyclin A	6	1.4742	0.0135768	792471, 794662, 774312, 813556, 798174, 809619	4.11224	11.6896
UP_SEQ_FEATURE	domain:Ig-like C1-type	4	0.982801	0.00804221	795595, 798454, 801118, 817149	9.76753	12.2189
UP_SEQ_FEATURE	zinc finger region:C2H2-type 2	13	3.1941	0.00805327	799305, 822111, 800404, 801935, 793220, 797152, 821573, 808996, 803624, 781037, 808780, 813010, 779291	2.43564	12.2346
GOTERM_BP_FAT	GO:0031400~negative regulation of protein modification process	6	1.4742	0.00761007	792471, 794662, 800725, 774312, 813556, 809619	4.9615	12.2721
GOTERM_BP_FAT	GO:0018958~phenol metabolic process	5	1.2285	0.00775407	790167, 796397, 804686, 800725, 817519	6.463	12.49
KEGG_PATHWAY	hsa03320:PPAR signaling pathway	3	0.737101	0.0117117	774851, 826414, 772634	18.2382	12.7701
SP_PIR_KEYWORDS	differentiation	15	3.6855	0.00873307	817591, 818710, 792616, 815764, 776180, 795096, 818231, 783057, 800647, 776544, 798093, 811350, 797566, 787703, 822907	2.22566	11.6331
BIND	76703:Virion infectivity factor	5	1.2285	0.00877304	792471, 794662, 774312, 813556, 809619	6.06419	11.3985
UP_TISSUE	Muscle	12	2.9484	0.00908281	804949, 825576, 792471, 796397, 794432, 773367, 825018, 773813, 792759, 802433, 775544, 794902	2.51901	10.5044
UP_TISSUE	Platelet	9	2.2113	0.00908678	811857, 819930, 792471, 826596, 782839, 820445, 783713, 819663, 790091	3.11281	10.5087
SP_PIR_KEYWORDS	gout	2	0.4914	0.00925058	790167, 816631	215.147	12.2813
GOTERM_MF_ALL	GO:0048407~platelet-derived growth factor binding	3	0.737101	0.00933526	795569, 779750, 800275	20.6163	12.9656
KEGG_PATHWAY	hsa04610:Complement and coagulation cascades	3	0.737101	0.0117117	809273, 788845, 788977	18.2382	12.7701
UP_SEQ_FEATURE	signal peptide	84	20.6388	0.00946031	809273, 794793, 826739, 778731, 795569, 779660, 787763, 808229, 815643, 795665, 802168, 806079, 820228, 789825, 776544, 817954, 801932, 793196, 780397, 809467, 779750, 816841, 781649, 809544, 801769, 813233, 784950, 808040, 787067, 824114, 772824, 798985, 814506, 778156, 801118, 817519, 814220, 812684, 816060, 790133, 773031, 783370, 815764, 819577, 784940, 807695, 805764, 785322, 821710, 795595,…	1.29195	14.2225
GOTERM_MF_FAT	GO:0048407~platelet-derived growth factor binding	3	0.737101	0.00934438	795569, 779750, 800275	20.5924	12.8155
GOTERM_BP_FAT	GO:0033559~unsaturated fatty acid metabolic process	5	1.2285	0.00804016	787067, 807663, 805053, 819364, 790091	6.39568	12.9214
GOTERM_MF_ALL	GO:0042803~protein homodimerization activity	11	2.7027	0.00955685	808051, 821570, 790167, 817751, 788044, 812665, 797566, 816631, 805103, 781355, 781533	2.64882	13.2534
UP_SEQ_FEATURE	region of interest:Triple-helical region	4	0.982801	0.00959858	795569, 779750, 804645, 800275	9.15706	14.4155
GOTERM_MF_FAT	GO:0042803~protein homodimerization activity	11	2.7027	0.00951542	808051, 821570, 790167, 817751, 788044, 812665, 797566, 816631, 805103, 781355, 781533	2.64575	13.0352
UP_TISSUE	Peripheral blood lymphocyte	3	0.737101	0.0102705	820272, 801118, 797230	19.5223	11.8004
UP_TISSUE	Peripheral blood leukocyte	4	0.982801	0.0104376	817954, 800125, 817149, 781533	8.89626	11.9813
GOTERM_BP_FAT	GO:0043085~positive regulation of catalytic activity	14	3.4398	0.00840404	801089, 813556, 782055, 809544, 787067, 792471, 794662, 788044, 807663, 799320, 774312, 824877, 809619, 816950	2.31381	13.4673
SP_PIR_KEYWORDS	zinc-finger	33	8.10811	0.0105888	822111, 803235, 800404, 802433, 808996, 821905, 803624, 788199, 805103, 813010, 799305, 800058, 792616, 808164, 821434, 801935, 789190, 793220, 812004, 780183, 797152, 821573, 811808, 772178, 795336, 792876, 803131, 798943, 781037, 800176, 808780, 779291, 787546	1.58869	13.9372
PANTHER_MF_ALL	MF00222:Zinc finger transcription factor	20	4.914	0.0120884	799305, 822111, 800404, 821434, 801935, 789190, 793220, 797152, 821573, 811808, 808996, 821905, 811857, 803624, 795336, 792876, 781037, 808780, 813010, 779291	1.85779	13.6171
GOTERM_CC_FAT	GO:0031225~anchored to membrane	10	2.457	0.0108846	812684, 772178, 797128, 772824, 778731, 784940, 809544, 805787, 798782, 790091	2.7686	13.6502
UP_TISSUE	Cervix carcinoma	7	1.7199	0.0109751	820908, 800327, 822317, 780907, 793777, 800176, 778035	3.79601	12.561
GOTERM_BP_FAT	GO:0007389~pattern specification process	12	2.9484	0.00868624	820338, 787067, 786522, 821065, 780993, 815764, 801935, 779660, 798943, 789612, 787763, 808229	2.52972	13.8884
PANTHER_BP_ALL	BP00040:mRNA transcription	49	12.0393	0.0123719	798410, 800327, 790153, 808075, 812665, 808996, 790674, 820338, 803624, 780992, 780993, 777866, 813132, 797119, 818710, 789190, 793220, 773228, 797152, 795336, 792876, 781037, 816248, 822907, 779291, 797764, 822111, 815764, 824513, 805923, 781355, 821905, 811857, 800647, 792414, 785933, 826086, 813010, 779883, 785376, 799305, 782191, 789745, 809629, 801935, 795705, 780907, 822368, 800176	1.40667	13.9009
KEGG_PATHWAY	hsa05412:Arrhythmogenic right ventricular cardiomyopathy (ARVC)	3	0.737101	0.0134067	820338, 798372, 814252	16.989	14.4894
UP_TISSUE	Fetal kidney	5	1.2285	0.0118614	775837, 773813, 798943, 816248, 793713	5.70458	13.5094
PANTHER_BP_ALL	BP00283:Other oncogenesis	6	1.4742	0.0134526	800647, 787522, 825121, 784940, 802022, 781185	4.27588	15.0267
SP_PIR_KEYWORDS	extracellular matrix	10	2.457	0.0120367	804949, 794793, 788090, 819577, 795569, 799249, 779750, 826674, 804645, 800275	2.73376	15.696
GOTERM_BP_FAT	GO:0000122~negative regulation of transcription from RNA polymerase II promoter	10	2.457	0.00954306	820338, 798410, 780993, 779660, 792414, 812665, 793220, 784316, 826086, 781355	2.83596	15.1552
KEGG_PATHWAY	hsa04664:Fc epsilon RI signaling pathway	3	0.737101	0.0144718	819930, 816995, 795665	16.3184	15.5538
SP_PIR_KEYWORDS	blocked carboxyl end	3	0.737101	0.0121709	772824, 778731, 798782	17.9289	15.8574
UP_TISSUE	Fetal lung	5	1.2285	0.0123525	800647, 778156, 780397, 781355, 814220	5.63144	14.0307
GOTERM_BP_FAT	GO:0040008~regulation of growth	12	2.9484	0.0104783	794491, 816060, 795336, 808454, 822982, 821898, 805053, 781649, 797119, 773228, 802168, 790674	2.46622	16.5179
SP_PIR_KEYWORDS	transmembrane protein	16	3.9312	0.0125067	808051, 789032, 820272, 783370, 787763, 801769, 817149, 796397, 787522, 798454, 819159, 785200, 807663, 793196, 801118, 797663	2.06252	16.2598
GOTERM_MF_ALL	GO:0008134~transcription factor binding	12	2.9484	0.0126643	793872, 800647, 800327, 780993, 777866, 792414, 805337, 799320, 785933, 797119, 781355, 785376	2.40011	17.1969
GOTERM_CC_FAT	GO:0005625~soluble fraction	10	2.457	0.0136408	816060, 819930, 790167, 796397, 809467, 773031, 805651, 816631, 787648, 800125	2.66412	16.8216
INTERPRO	IPR003597:Immunoglobulin C1-set	4	0.982801	0.012735	795595, 798454, 801118, 817149	8.2853	17.5009
GOTERM_MF_FAT	GO:0008134~transcription factor binding	12	2.9484	0.0127354	793872, 800647, 800327, 780993, 777866, 792414, 805337, 799320, 785933, 797119, 781355, 785376	2.39733	17.0749
UP_TISSUE	Tongue	11	2.7027	0.0127906	792471, 792876, 779036, 801728, 813662, 799320, 794631, 784692, 785205, 802168, 780212	2.53304	14.4935
GOTERM_BP_FAT	GO:0044093~positive regulation of molecular function	15	3.6855	0.0109039	801089, 813556, 782055, 809544, 781355, 787067, 792471, 794662, 788044, 807663, 799320, 774312, 824877, 809619, 816950	2.15433	17.1312
GOTERM_MF_ALL	GO:0008047~enzyme activator activity	10	2.457	0.0130267	824973, 788199, 823055, 788044, 799320, 808154, 819454, 782897, 805787, 785426	2.69359	17.6457
SP_PIR_KEYWORDS	brain	4	0.982801	0.0130811	794232, 816552, 806870, 814949	8.19607	16.9439
SP_PIR_KEYWORDS	cell membrane	43	10.5651	0.0131035	812684, 778731, 826739, 799912, 800023, 784940, 800125, 803021, 795665, 802168, 820228, 803521, 785917, 792986, 800311, 793196, 775544, 816950, 791646, 813257, 803673, 817343, 816841, 809544, 811433, 801769, 801400, 779065, 824114, 796397, 772824, 798034, 802607, 798093, 807663, 782839, 821898, 776438, 785947, 798782, 824877, 801518, 814220	1.45782	16.9705
GOTERM_MF_FAT	GO:0008047~enzyme activator activity	10	2.457	0.0130188	824973, 788199, 823055, 788044, 799320, 808154, 819454, 782897, 805787, 785426	2.69047	17.4221
GOTERM_CC_FAT	GO:0042611~MHC protein complex	4	0.982801	0.0142912	795595, 798454, 801118, 817149	7.90712	17.5541
KEGG_PATHWAY	hsa05222:Small cell lung cancer	3	0.737101	0.0167073	799249, 804645, 800275	15.1244	17.7488
KEGG_PATHWAY	hsa05210:Colorectal cancer	3	0.737101	0.0170934	820338, 800311, 778156	14.9422	18.1225
GOTERM_CC_FAT	GO:0044432~endoplasmic reticulum part	13	3.1941	0.0148295	821570, 813257, 813233, 806079, 786522, 795595, 798454, 788044, 777144, 775544, 783713, 782496, 809619	2.22688	18.1559
UP_SEQ_FEATURE	zinc finger region:C2H2-type 18	4	0.982801	0.0137023	799305, 792876, 821434, 808996	8.0281	19.9629
GOTERM_BP_FAT	GO:0007276~gamete generation	12	2.9484	0.0116813	783057, 792616, 780344, 776180, 811350, 798093, 779660, 825645, 818466, 798174, 792139, 797764	2.42562	18.2404
INTERPRO	IPR000243:Peptidase T1A, proteasome beta-subunit	3	0.737101	0.014116	794662, 813556, 809619	16.6156	19.2161
GOTERM_MF_ALL	GO:0030528~transcription regulator activity	38	9.33661	0.0141731	794491, 822111, 799388, 798410, 800327, 790153, 824513, 812665, 805923, 784316, 781355, 820338, 811857, 800647, 785917, 780992, 780993, 777866, 792414, 797566, 785933, 826086, 797119, 813010, 779883, 785376, 782191, 799305, 809629, 818710, 805337, 793220, 797152, 780907, 822368, 819364, 822907, 808780	1.4907	19.0507
GOTERM_MF_FAT	GO:0030528~transcription regulator activity	38	9.33661	0.0138343	794491, 822111, 799388, 798410, 800327, 790153, 824513, 812665, 805923, 784316, 781355, 820338, 811857, 800647, 785917, 780992, 780993, 777866, 792414, 797566, 785933, 826086, 797119, 813010, 779883, 785376, 782191, 799305, 809629, 818710, 805337, 793220, 797152, 780907, 822368, 819364, 822907, 808780	1.48897	18.4131
GOTERM_BP_FAT	GO:0001558~regulation of cell growth	8	1.9656	0.0118705	794491, 808454, 822982, 821898, 805053, 781649, 802168, 790674	3.26914	18.5083
GOTERM_BP_FAT	GO:0022604~regulation of cell morphogenesis	7	1.7199	0.0120518	794232, 785917, 803131, 781649, 809544, 807772, 781533	3.71309	18.7642
GOTERM_BP_FAT	GO:0050877~neurological system process	21	5.15971	0.0126697	809467, 812665, 806583, 805651, 793220, 803021, 773228, 805787, 801769, 806870, 820228, 794232, 774851, 796397, 772824, 819497, 780992, 775541, 800311, 800725, 793196	1.81729	19.6306
KEGG_PATHWAY	hsa00240:Pyrimidine metabolism	3	0.737101	0.0194884	813359, 779311, 781316	13.9348	20.4066
GOTERM_BP_FAT	GO:0045892~negative regulation of transcription, DNA-dependent	12	2.9484	0.0136034	820338, 798410, 780993, 777866, 779660, 792414, 812665, 797566, 793220, 784316, 826086, 781355	2.36717	20.9234
GOTERM_BP_FAT	GO:0006935~chemotaxis	7	1.7199	0.0143948	781649, 782897, 802168, 779274, 781533, 784950, 816950	3.57413	22.0038
SP_PIR_KEYWORDS	cell projection	8	1.9656	0.0151932	785917, 826739, 798093, 793196, 776438, 803021, 818466, 788252	3.12373	19.4153
GOTERM_BP_FAT	GO:0051172~negative regulation of nitrogen compound metabolic process	15	3.6855	0.0144556	798410, 779660, 812665, 793220, 784316, 781355, 787067, 820338, 796397, 780993, 780907, 777866, 792414, 797566, 826086	2.07896	22.0862
GOTERM_BP_FAT	GO:0051253~negative regulation of RNA metabolic process	12	2.9484	0.0148603	820338, 798410, 780993, 777866, 779660, 792414, 812665, 797566, 793220, 784316, 826086, 781355	2.33899	22.6327
GOTERM_BP_FAT	GO:0042330~taxis	7	1.7199	0.014874	781649, 782897, 802168, 779274, 781533, 784950, 816950	3.54466	22.6511
UP_SEQ_FEATURE	propeptide:Removed in mature form	12	2.9484	0.0163208	812684, 772824, 809467, 778731, 794662, 821898, 784940, 813556, 809544, 798782, 809619, 790091	2.31032	23.3243
GOTERM_BP_FAT	GO:0006954~inflammatory response	10	2.457	0.0154638	809273, 800647, 788977, 797566, 776438, 807695, 779274, 790091, 784950, 801815	2.61549	23.441
GOTERM_BP_FAT	GO:0046456~icosanoid biosynthetic process	4	0.982801	0.015564	787067, 807663, 805053, 819364	7.67481	23.5745
UP_TISSUE	Oesophageal carcinoma	3	0.737101	0.0168994	800311, 778156, 802022	15.0601	18.723
GOTERM_BP_FAT	GO:0031396~regulation of protein ubiquitination	5	1.2285	0.0163197	792471, 794662, 774312, 813556, 809619	5.18131	24.5738
GOTERM_CC_FAT	GO:0005576~extracellular region	48	11.7936	0.0209346	816060, 809273, 790133, 794793, 773031, 815764, 783370, 819577, 795569, 779660, 815643, 807695, 802168, 795665, 785322, 821710, 789825, 776544, 822982, 801932, 823055, 793196, 797566, 780397, 812402, 817591, 788845, 788090, 789248, 779750, 781393, 780783, 819663, 806870, 784950, 804949, 787067, 798985, 788977, 814506, 799249, 788044, 826674, 807445, 779274, 804645, 800275, 814220	1.36742	24.7017
GOTERM_BP_FAT	GO:0046883~regulation of hormone secretion	5	1.2285	0.0167762	787067, 779660, 797119, 773228, 824877	5.13795	25.1715
UP_TISSUE	Skeletal muscle	12	2.9484	0.0174752	820908, 788835, 788777, 804435, 785200, 792414, 782839, 787648, 781649, 782055, 811433, 790091	2.28678	19.3001
INTERPRO	IPR018249:EF-HAND 2	10	2.457	0.0178614	805481, 811804, 826596, 783236, 776438, 782055, 805787, 813233, 814949, 821710	2.55539	23.7022
UP_SEQ_FEATURE	compositionally biased region:Gly-rich	9	2.2113	0.0182011	772178, 809629, 780992, 780993, 779036, 777866, 791181, 822368, 802433	2.74141	25.6559
GOTERM_BP_FAT	GO:0006636~unsaturated fatty acid biosynthetic process	4	0.982801	0.0172207	787067, 807663, 805053, 819364	7.38629	25.7491
GOTERM_BP_FAT	GO:0008361~regulation of cell size	8	1.9656	0.017397	787067, 808454, 787522, 821898, 805053, 781649, 797119, 802168	3.03203	25.9771
UP_SEQ_FEATURE	compositionally biased region:Poly-Ala	12	2.9484	0.0185894	791646, 780992, 808824, 782839, 812665, 799320, 781037, 798174, 773228, 811808, 797764, 780212	2.25984	26.129
INTERPRO	IPR007110:Immunoglobulin-like	13	3.1941	0.0188722	817591, 789032, 784940, 787763, 817149, 808040, 824114, 795595, 787522, 798454, 801728, 801118, 826674	2.16191	24.8724
KEGG_PATHWAY	hsa00790:Folate biosynthesis	2	0.4914	0.026066	778731, 798782	75.1636	26.3833
GOTERM_MF_FAT	GO:0016836~hydro-lyase activity	5	1.2285	0.0207752	772824, 826739, 798476, 826414, 773025	4.81477	26.4114
GOTERM_BP_FAT	GO:0007126~meiosis	6	1.4742	0.0185477	792616, 809716, 780344, 793777, 798174, 792139	3.95057	27.449
GOTERM_BP_FAT	GO:0051327~M phase of meiotic cell cycle	6	1.4742	0.0185477	792616, 809716, 780344, 793777, 798174, 792139	3.95057	27.449
UP_TISSUE	Synovium	3	0.737101	0.0197458	819603, 802168, 821710	13.8711	21.5395
GOTERM_BP_FAT	GO:0032269~negative regulation of cellular protein metabolic process	7	1.7199	0.0189355	792471, 794662, 800725, 788044, 774312, 813556, 809619	3.35773	27.9388
GOTERM_BP_FAT	GO:0034097~response to cytokine stimulus	5	1.2285	0.0190382	801089, 795569, 800725, 802168, 781533	4.95149	28.0678
KEGG_PATHWAY	hsa00920:Sulfur metabolism	2	0.4914	0.0284019	804686, 824793	68.9	28.4051
SP_PIR_KEYWORDS	tumor antigen	3	0.737101	0.0201984	825121, 802022, 781185	13.7328	25.0015
UP_SEQ_FEATURE	zinc finger region:C2H2-type 4	11	2.7027	0.0202036	799305, 822111, 803624, 800404, 789190, 781037, 808780, 797152, 821573, 779291, 808996	2.34933	28.0658
INTERPRO	IPR001553:RecA bacterial DNA recombination	3	0.737101	0.020473	780344, 793777, 792139	13.6485	26.6915
UP_TISSUE	Melanoma	6	1.4742	0.0204992	794432, 780907, 794631, 803770, 787546, 821905	3.86156	22.2697
GOTERM_BP_FAT	GO:0030595~leukocyte chemotaxis	4	0.982801	0.0193335	782897, 802168, 781533, 816950	7.06745	28.4381
GOTERM_BP_FAT	GO:0006575~cellular amino acid derivative metabolic process	9	2.2113	0.0199052	790167, 796397, 804686, 800725, 825645, 788044, 820445, 806079, 817519	2.69226	29.1498
GOTERM_MF_ALL	GO:0016836~hydro-lyase activity	5	1.2285	0.0207018	772824, 826739, 798476, 826414, 773025	4.82036	26.6352
GOTERM_BP_FAT	GO:0007267~cell-cell signaling	13	3.1941	0.0199893	787509, 803021, 809544, 801769, 820228, 784950, 787067, 796397, 800725, 797566, 780397, 779274, 785426	2.13989	29.254
GOTERM_BP_FAT	GO:0045793~positive regulation of cell size	4	0.982801	0.0200681	787067, 808454, 805053, 802168	6.96721	29.3513
GOTERM_BP_FAT	GO:0010975~regulation of neuron projection development	5	1.2285	0.0205136	794232, 785917, 781649, 809544, 807772	4.83453	29.8998
SMART	SM00407:IGc1	4	0.982801	0.0210501	795595, 798454, 801118, 817149	6.81416	22.5027
INTERPRO	IPR018338:Carbonic anhydrase, alpha-class, conserved site	3	0.737101	0.0211634	772824, 826739, 773025	13.4091	27.4632
GOTERM_BP_FAT	GO:0051321~meiotic cell cycle	6	1.4742	0.0206213	792616, 809716, 780344, 793777, 798174, 792139	3.8575	30.0318
UP_SEQ_FEATURE	zinc finger region:C2H2-type 17	4	0.982801	0.0217891	799305, 792876, 821434, 808996	6.73622	29.9217
GOTERM_BP_FAT	GO:0008283~cell proliferation	11	2.7027	0.0208978	794491, 782191, 790167, 818710, 816552, 800311, 807663, 779660, 784316, 782897, 815164	2.33495	30.3696
GOTERM_BP_FAT	GO:0051336~regulation of hydrolase activity	10	2.457	0.0214869	787067, 824973, 788199, 823055, 800725, 788044, 799320, 808154, 782055, 816950	2.46828	31.0841
GOTERM_CC_FAT	GO:0005829~cytosol	29	7.12531	0.0277922	804435, 820445, 791517, 782897, 781316, 792471, 794662, 818071, 800725, 774312, 816995, 805053, 809619, 813359, 801089, 790167, 816841, 813556, 798174, 793872, 794232, 796397, 814590, 789319, 816631, 819364, 814252, 790091, 814220	1.51138	31.475
INTERPRO	IPR007125:Histone core	4	0.982801	0.0222409	810297, 812936, 784692, 821062	6.70455	28.6525
GOTERM_BP_FAT	GO:0000902~cell morphogenesis	12	2.9484	0.0218146	794232, 811857, 820338, 782191, 790167, 819497, 799249, 826596, 797566, 781649, 797119, 782897	2.20593	31.4787
GOTERM_BP_FAT	GO:0009611~response to wounding	14	3.4398	0.0219403	809273, 788845, 795569, 807695, 801815, 784950, 794232, 798372, 800647, 788977, 797566, 776438, 779274, 790091	2.0309	31.6294
SP_PIR_KEYWORDS	trimer	3	0.737101	0.0226822	795569, 779750, 800275	12.9088	27.6381
SP_PIR_KEYWORDS	acetyllysine	2	0.4914	0.0229667	812936, 784692	86.0588	27.9345
BIND	76702:Gag-Pol polyprotein	5	1.2285	0.0232543	792471, 794662, 774312, 813556, 809619	4.54814	27.6133
GOTERM_BP_FAT	GO:0060326~cell chemotaxis	4	0.982801	0.0219715	782897, 802168, 781533, 816950	6.7286	31.6668
GOTERM_BP_FAT	GO:0051248~negative regulation of protein metabolic process	7	1.7199	0.0222563	792471, 794662, 800725, 788044, 774312, 813556, 809619	3.2315	32.007
UP_SEQ_FEATURE	compositionally biased region:Poly-Ser	14	3.4398	0.023797	794793, 818710, 811755, 812665, 802433, 808229, 802022, 801815, 797070, 803131, 825121, 781037, 816248, 781185	2.01096	32.2076
UP_TISSUE	Umbilical vein endothelial cell	3	0.737101	0.0238279	801089, 776544, 814220	12.5501	25.4225
GOTERM_BP_FAT	GO:0010558~negative regulation of macromolecule biosynthetic process	15	3.6855	0.0224811	798410, 779660, 812665, 793220, 784316, 781355, 787067, 820338, 780993, 780907, 777866, 792414, 797566, 816995, 826086	1.96161	32.2745
REACTOME_PATHWAY	REACT_6900:Signaling in Immune system	11	2.7027	0.042009	801089, 788845, 789032, 795595, 776544, 788977, 798454, 801118, 816995, 817149, 801815	1.99204	32.3135
SP_PIR_KEYWORDS	cataract	3	0.737101	0.0244043	775541, 805651, 811433	12.4123	29.4153
REACTOME_PATHWAY	REACT_11045:Signaling by Wnt	5	1.2285	0.0423557	792471, 794662, 774312, 813556, 809619	3.71244	32.536
SP_PIR_KEYWORDS	lipid metabolism	7	1.7199	0.0245997	774851, 825488, 804686, 777144, 826414, 815164, 772634	3.16393	29.6144
GOTERM_BP_FAT	GO:0046457~prostanoid biosynthetic process	3	0.737101	0.0233707	787067, 807663, 819364	12.7031	33.3232
UP_TISSUE	Lymphocyte	4	0.982801	0.025068	822317, 782839, 777452, 781316	6.38913	26.5667
GOTERM_BP_FAT	GO:0001516~prostaglandin biosynthetic process	3	0.737101	0.0233707	787067, 807663, 819364	12.7031	33.3232
REACTOME_PATHWAY	REACT_9035:APC/C:Cdh1-mediated degradation of Skp2	5	1.2285	0.0445936	792471, 794662, 774312, 813556, 809619	3.65158	33.9562
GOTERM_MF_FAT	GO:0051015~actin filament binding	4	0.982801	0.0280637	819497, 776438, 782055, 781533	6.11889	34.0198
GOTERM_MF_FAT	GO:0022832~voltage-gated channel activity	9	2.2113	0.0283918	791646, 800058, 803673, 798093, 811755, 797663, 803021, 814252, 778033	2.51232	34.3444
BIND	824401:hypothetical LOC642954; retinoblastoma binding protein 4	3	0.737101	0.0263993	812936, 784316, 784692	11.5978	30.7496
BIND	787456:HNF1 homeobox A	9	2.2113	0.0264302	808051, 800647, 772388, 795569, 798033, 806583, 791517, 784692, 785205	2.49638	30.7798
SP_PIR_KEYWORDS	blocked amino end	5	1.2285	0.0268991	797595, 796397, 816552, 779750, 800275	4.44518	31.918
GOTERM_MF_FAT	GO:0005244~voltage-gated ion channel activity	9	2.2113	0.0283918	791646, 800058, 803673, 798093, 811755, 797663, 803021, 814252, 778033	2.51232	34.3444
UP_SEQ_FEATURE	propeptide:N-terminal propeptide (7S domain)	2	0.4914	0.0269549	804645, 800275	73.2564	35.6616
GOTERM_BP_FAT	GO:0010498~proteasomal protein catabolic process	5	1.2285	0.0243775	792471, 794662, 774312, 813556, 809619	4.58198	34.4915
GOTERM_BP_FAT	GO:0043161~proteasomal ubiquitin-dependent protein catabolic process	5	1.2285	0.0243775	792471, 794662, 774312, 813556, 809619	4.58198	34.4915
GOTERM_MF_ALL	GO:0001664~G-protein-coupled receptor binding	6	1.4742	0.0272258	787067, 803673, 802168, 779274, 784950, 816950	3.57349	33.5482
GOTERM_BP_FAT	GO:0042981~regulation of apoptosis	19	4.6683	0.0244676	801089, 782191, 807102, 793777, 778039, 781355, 794232, 795336, 821065, 780993, 818071, 800725, 807663, 799320, 816995, 805053, 797119, 814220, 816950	1.76153	34.5951
GOTERM_CC_FAT	GO:0001533~cornified envelope	3	0.737101	0.0315363	790133, 798372, 813662	10.7824	34.9305
GOTERM_BP_FAT	GO:0045927~positive regulation of growth	5	1.2285	0.0250055	808454, 805053, 797119, 773228, 802168	4.54804	35.2105
GOTERM_BP_FAT	GO:0002684~positive regulation of immune system process	9	2.2113	0.0251551	789032, 817954, 798985, 788977, 798454, 807663, 816995, 814252, 781533	2.57316	35.3807
REACTOME_PATHWAY	REACT_16888:Signaling by PDGF	5	1.2285	0.0468971	788090, 795569, 779750, 804645, 800275	3.59269	35.3902
REACTOME_PATHWAY	REACT_383:DNA Replication	6	1.4742	0.0473465	792471, 794662, 774312, 813556, 798174, 809619	2.96995	35.6667
GOTERM_MF_ALL	GO:0051015~actin filament binding	4	0.982801	0.0280651	819497, 776438, 782055, 781533	6.12599	34.392
KEGG_PATHWAY	hsa04360:Axon guidance	3	0.737101	0.0375527	817591, 781649, 809544	9.76535	35.8463
GOTERM_MF_ALL	GO:0005244~voltage-gated ion channel activity	9	2.2113	0.0283775	791646, 800058, 803673, 798093, 811755, 797663, 803021, 814252, 778033	2.51523	34.7036
GOTERM_MF_ALL	GO:0022832~voltage-gated channel activity	9	2.2113	0.0283775	791646, 800058, 803673, 798093, 811755, 797663, 803021, 814252, 778033	2.51523	34.7036
GOTERM_BP_FAT	GO:0034599~cellular response to oxidative stress	4	0.982801	0.0256364	816552, 800725, 788044, 805651	6.33791	35.9253
GOTERM_MF_FAT	GO:0030246~carbohydrate binding	11	2.7027	0.0303727	808051, 810770, 817751, 823018, 826674, 816631, 821198, 779274, 806870, 821710, 801815	2.19755	36.273
KEGG_PATHWAY	hsa04910:Insulin signaling pathway	3	0.737101	0.0385494	803968, 787648, 816995	9.61395	36.6126
GOTERM_BP_FAT	GO:0014032~neural crest cell development	4	0.982801	0.0263863	811857, 787067, 786522, 816950	6.25717	36.7652
GOTERM_BP_FAT	GO:0003002~regionalization	9	2.2113	0.0269021	820338, 787067, 786522, 821065, 815764, 801935, 789612, 787763, 808229	2.53771	37.3369
GOTERM_BP_FAT	GO:0006366~transcription from RNA polymerase II promoter	7	1.7199	0.0269821	782191, 800647, 800327, 792414, 785933, 808229, 779883	3.09201	37.4252
GOTERM_BP_FAT	GO:0007166~cell surface receptor linked signal transduction	36	8.84521	0.0271316	812684, 816060, 805481, 815764, 795569, 779660, 800023, 787763, 808229, 802168, 821710, 820338, 817954, 800311, 797566, 826086, 797119, 780397, 816950, 789032, 808824, 809544, 806870, 801815, 787067, 788977, 787522, 802607, 799249, 778156, 821898, 789612, 814252, 824877, 779274, 814220	1.43622	37.5898
GOTERM_BP_FAT	GO:0001756~somitogenesis	4	0.982801	0.0273674	820338, 815764, 789612, 787763	6.17847	37.8486
UP_TISSUE	Smooth muscle	3	0.737101	0.0293684	789745, 808454, 776438	11.215	30.411
GOTERM_MF_ALL	GO:0030246~carbohydrate binding	11	2.7027	0.0301264	808051, 810770, 817751, 823018, 826674, 816631, 821198, 779274, 806870, 821710, 801815	2.2001	36.4223
INTERPRO	IPR001148:Carbonic anhydrase, alpha-class, catalytic domain	3	0.737101	0.030172	772824, 826739, 773025	11.0771	36.8628
GOTERM_BP_FAT	GO:0043067~regulation of programmed cell death	19	4.6683	0.0274106	801089, 782191, 807102, 793777, 778039, 781355, 794232, 795336, 821065, 780993, 818071, 800725, 807663, 799320, 816995, 805053, 797119, 814220, 816950	1.73532	37.8958
UP_SEQ_FEATURE	domain:MAGE	3	0.737101	0.0304143	825121, 802022, 781185	10.9885	39.2556
GOTERM_BP_FAT	GO:0045934~negative regulation of nucleobase, nucleoside, nucleotide and nucleic acid metabolic process	14	3.4398	0.0276545	798410, 779660, 812665, 793220, 784316, 781355, 787067, 820338, 780993, 780907, 777866, 792414, 797566, 826086	1.96588	38.1622
UP_TISSUE	Teratocarcinoma	7	1.7199	0.0315044	796651, 785165, 808454, 798034, 795096, 789190, 779883	2.97798	32.2509
GOTERM_BP_FAT	GO:0010941~regulation of cell death	19	4.6683	0.0278399	801089, 782191, 807102, 793777, 778039, 781355, 794232, 795336, 821065, 780993, 818071, 800725, 807663, 799320, 816995, 805053, 797119, 814220, 816950	1.72954	38.364
SP_PIR_KEYWORDS	Waardenburg syndrome	2	0.4914	0.0320053	785376, 816950	61.4705	36.7856
GOTERM_BP_FAT	GO:0030967~ER-nuclear sterol response pathway	2	0.4914	0.0280658	777144, 815164	70.1697	38.609
GOTERM_BP_FAT	GO:0031327~negative regulation of cellular biosynthetic process	15	3.6855	0.0285895	798410, 779660, 812665, 793220, 784316, 781355, 787067, 820338, 780993, 780907, 777866, 792414, 797566, 816995, 826086	1.89892	39.1735
GOTERM_BP_FAT	GO:0007140~male meiosis	3	0.737101	0.0288697	780344, 798174, 792139	11.3351	39.4735
UP_TISSUE	Fetal liver	7	1.7199	0.033264	821065, 794395, 822982, 777866, 793196, 782055, 785205	2.94942	33.7329
UP_TISSUE	Foreskin	3	0.737101	0.0341316	798372, 788090, 793220	10.3354	34.4527
UP_SEQ_FEATURE	zinc finger region:C2H2-type 16	4	0.982801	0.0352715	799305, 792876, 821434, 808996	5.58144	43.9851
GOTERM_BP_FAT	GO:0016481~negative regulation of transcription	13	3.1941	0.0289191	798410, 779660, 812665, 793220, 784316, 781355, 820338, 780993, 780907, 777866, 792414, 797566, 826086	2.02455	39.5263
GOTERM_BP_FAT	GO:0010629~negative regulation of gene expression	14	3.4398	0.0289893	798410, 792616, 779660, 812665, 793220, 784316, 781355, 820338, 780993, 780907, 777866, 792414, 797566, 826086	1.96027	39.6012
GOTERM_BP_FAT	GO:0007548~sex differentiation	7	1.7199	0.0293572	780344, 776180, 779660, 825645, 777452, 787763, 773228	3.03203	39.9921
SP_PIR_KEYWORDS	elliptocytosis	2	0.4914	0.0364933	774851, 806069	53.7867	40.7948
SP_PIR_KEYWORDS	hirschsprung disease	2	0.4914	0.0364933	785376, 816950	53.7867	40.7948
INTERPRO	IPR002190:MAGE protein	3	0.737101	0.0368747	825121, 802022, 781185	9.92622	43.1047
SP_PIR_KEYWORDS	gpi-anchor	6	1.4742	0.0368781	812684, 772824, 778731, 784940, 809544, 798782	3.30149	41.1273
REACTOME_PATHWAY	REACT_13:Metabolism of amino acids	8	1.9656	0.058004	792471, 794662, 798034, 820445, 774312, 813556, 809619, 790865	2.25566	41.9231
GOTERM_BP_FAT	GO:0030855~epithelial cell differentiation	6	1.4742	0.031311	798372, 800647, 780992, 817751, 799249, 813662	3.43488	42.0291
UP_TISSUE	T-cell	6	1.4742	0.0375378	801089, 799388, 777452, 793713, 781316, 781533	3.27393	37.2096
REACTOME_PATHWAY	REACT_578:Apoptosis	7	1.7199	0.0599704	801089, 798372, 792471, 794662, 774312, 813556, 809619	2.45547	43.0163
PIR_SUPERFAMILY	PIRSF008633:BEX	2	0.4914	0.0375904	787703, 820026	51.9892	37.4543
PIR_SUPERFAMILY	PIRSF008633:brain-expressed X-linked protein	2	0.4914	0.0375904	787703, 820026	51.9892	37.4543
GOTERM_BP_FAT	GO:0009890~negative regulation of biosynthetic process	15	3.6855	0.0324227	798410, 779660, 812665, 793220, 784316, 781355, 787067, 820338, 780993, 780907, 777866, 792414, 797566, 816995, 826086	1.86338	43.1589
INTERPRO	IPR007623:Brain expressed X-linked like protein	2	0.4914	0.0384615	787703, 820026	50.9546	44.4957
INTERPRO	IPR000353:MHC class II, beta chain, N-terminal	2	0.4914	0.0384615	795595, 801118	50.9546	44.4957
GOTERM_BP_FAT	GO:0007565~female pregnancy	5	1.2285	0.0324293	796397, 780993, 822982, 777452, 813010	4.19102	43.1655
GOTERM_BP_FAT	GO:0014033~neural crest cell differentiation	4	0.982801	0.0324426	811857, 787067, 786522, 816950	5.77868	43.179
PANTHER_BP_ALL	BP00044:mRNA transcription regulation	36	8.84521	0.0494654	822111, 800327, 815764, 790153, 824513, 812665, 805923, 781355, 808996, 790674, 820338, 811857, 803624, 780992, 780993, 785933, 826086, 797119, 813010, 785376, 782191, 799305, 809629, 818710, 801935, 789190, 793220, 773228, 797152, 795336, 792876, 822368, 781037, 822907, 779291, 797764	1.36533	45.6604
KEGG_PATHWAY	hsa00410:beta-Alanine metabolism	2	0.4914	0.0514583	826414, 820445	37.5818	45.8096
INTERPRO	IPR016050:Proteasome, beta-type subunit, conserved site	3	0.737101	0.039522	794662, 813556, 809619	9.55398	45.4075
PANTHER_MF_ALL	MF00005:Cytokine receptor	6	1.4742	0.0499391	817954, 798985, 799320, 784940, 808229, 814220	3.01633	46.0216
SP_PIR_KEYWORDS	hypogonadotropic hypogonadism	2	0.4914	0.0409606	773228, 824877	47.8104	44.5498
SP_PIR_KEYWORDS	Alport syndrome	2	0.4914	0.0409606	774851, 806069	47.8104	44.5498
GOTERM_BP_FAT	GO:0043086~negative regulation of catalytic activity	8	1.9656	0.0357195	792471, 794662, 800725, 774312, 809308, 813556, 809619, 816950	2.60232	46.3886
GOTERM_BP_FAT	GO:0033240~positive regulation of cellular amine metabolic process	2	0.4914	0.0359395	790167, 796397	54.5765	46.5978
GOTERM_BP_FAT	GO:0007626~locomotory behavior	9	2.2113	0.0364606	800725, 781649, 773228, 782897, 802168, 779274, 781533, 784950, 816950	2.38956	47.0904
GOTERM_MF_FAT	GO:0019955~cytokine binding	6	1.4742	0.0433336	812684, 817954, 798985, 807663, 784940, 814220	3.14943	47.6459
UP_SEQ_FEATURE	domain:Thyroglobulin type-1	3	0.737101	0.0424559	804949, 822982, 807663	9.15706	50.3512
GOTERM_MF_ALL	GO:0016835~carbon-oxygen lyase activity	5	1.2285	0.0426846	772824, 826739, 798476, 826414, 773025	3.83971	47.5794
UP_SEQ_FEATURE	domain:EF-hand 1	9	2.2113	0.0429156	811804, 826596, 783236, 776438, 782055, 805787, 813233, 814949, 821710	2.31336	50.7345
GOTERM_MF_ALL	GO:0019955~cytokine binding	6	1.4742	0.0430349	812684, 817954, 798985, 807663, 784940, 814220	3.15308	47.8627
GOTERM_BP_FAT	GO:0007507~heart development	9	2.2113	0.0371028	811857, 787067, 780993, 795569, 797566, 789612, 826086, 773228, 781355	2.38184	47.6915
SP_PIR_KEYWORDS	spermatogenesis	5	1.2285	0.0432103	783057, 792616, 776180, 811350, 798093	3.81466	46.3559
GOTERM_BP_FAT	GO:0031344~regulation of cell projection organization	5	1.2285	0.0372823	794232, 785917, 781649, 809544, 807772	3.9999	47.8585
GOTERM_MF_ALL	GO:0030234~enzyme regulator activity	19	4.6683	0.0434714	782173, 790133, 816060, 788845, 824973, 800125, 782897, 805787, 806870, 819603, 823055, 788199, 818071, 788044, 800725, 799320, 808154, 819454, 785426	1.64054	48.2137
GOTERM_MF_ALL	GO:0032395~MHC class II receptor activity	2	0.4914	0.0437394	798454, 801118	44.6687	48.4282
GOTERM_MF_FAT	GO:0032395~MHC class II receptor activity	2	0.4914	0.0437702	798454, 801118	44.6169	47.9938
INTERPRO	IPR001353:Proteasome, alpha and beta subunits	3	0.737101	0.0440884	794662, 813556, 809619	8.99198	49.1762
UP_TISSUE	Retinoblastoma	3	0.737101	0.0444752	803968, 793196, 807078	8.93395	42.4984
UP_TISSUE	Cerebrospinal fluid	2	0.4914	0.0445217	822982, 819663	43.9253	42.5324
SP_PIR_KEYWORDS	calcium binding	5	1.2285	0.0445789	801932, 799249, 826596, 817343, 814949	3.77451	47.4277
GOTERM_BP_FAT	GO:0030900~forebrain development	7	1.7199	0.0376069	811857, 820338, 790167, 781037, 781649, 797119, 797764	2.85101	48.159
PIR_SUPERFAMILY	PIRSF000891:alkaline phosphatase	2	0.4914	0.0449382	778731, 798782	43.3243	43.0582
GOTERM_BP_FAT	GO:0019953~sexual reproduction	12	2.9484	0.0384632	783057, 792616, 780344, 776180, 811350, 798093, 779660, 825645, 818466, 798174, 792139, 797764	2.01169	48.9439
GOTERM_BP_FAT	GO:0044092~negative regulation of molecular function	9	2.2113	0.0386997	792471, 794662, 800725, 774312, 809308, 813556, 826086, 809619, 816950	2.36401	49.1587
UP_TISSUE	Adrenal gland	5	1.2285	0.0457572	825576, 773031, 801932, 787703, 785322	3.73832	43.4297
INTERPRO	IPR019809:Histone H4, conserved site	2	0.4914	0.0459749	783713, 784692	42.4621	50.6612
UP_SEQ_FEATURE	region of interest:Beta-2	2	0.4914	0.0466944	795595, 801118	41.8608	53.7817
UP_SEQ_FEATURE	region of interest:Beta-1	2	0.4914	0.0466944	795595, 801118	41.8608	53.7817
GOTERM_BP_FAT	GO:0000904~cell morphogenesis involved in differentiation	9	2.2113	0.0390205	794232, 811857, 820338, 782191, 790167, 826596, 797566, 781649, 797119	2.35645	49.4487
KEGG_PATHWAY	hsa00030:Pentose phosphate pathway	2	0.4914	0.0582688	816631, 778035	33.072	50.1541
UP_TISSUE	Plasma	6	1.4742	0.046946	809273, 788845, 795595, 819663, 806870, 821710	3.07349	44.281
PANTHER_BP_ALL	BP00289:Other metabolism	18	4.4226	0.0565466	801242, 813257, 826739, 807102, 780931, 794247, 820445, 780756, 781393, 780783, 820908, 825576, 796397, 772824, 773025, 819364, 780397, 817519	1.61025	50.3324
GOTERM_BP_FAT	GO:0048709~oligodendrocyte differentiation	3	0.737101	0.0402799	818710, 812665, 785376	9.44593	50.5723
KEGG_PATHWAY	hsa04144:Endocytosis	3	0.737101	0.0599168	787522, 788199, 817149	7.51636	51.1563
REACTOME_PATHWAY	REACT_13635:Regulation of activated PAK-2p34 by proteasome mediated degradation	4	0.982801	0.076132	792471, 774312, 813556, 809619	3.95994	51.3303
SP_PIR_KEYWORDS	sulfation	4	0.982801	0.0479927	783370, 801932, 787763, 785322	4.94591	50.0151
GOTERM_BP_FAT	GO:0009952~anterior/posterior pattern formation	7	1.7199	0.041171	820338, 786522, 821065, 815764, 789612, 787763, 808229	2.78632	51.3529
GOTERM_CC_FAT	GO:0031988~membrane-bounded vesicle	17	4.1769	0.0530219	816060, 788845, 811804, 809467, 816552, 783370, 800125, 813109, 822264, 781533, 779065, 785322, 812791, 788977, 775837, 797566, 785947	1.65788	51.8365
GOTERM_BP_FAT	GO:0022402~cell cycle process	14	3.4398	0.0421707	792616, 809716, 793777, 813556, 800946, 798174, 792139, 792471, 794662, 780344, 774312, 776438, 803935, 809619	1.85055	52.215
SP_PIR_KEYWORDS	nucleosome core	4	0.982801	0.048522	810297, 812936, 784692, 821062	4.91764	50.4056
PIR_SUPERFAMILY	PIRSF038207:PP1_GT_animal	2	0.4914	0.0485911	803968, 787648	39.9917	45.669
UP_SEQ_FEATURE	glycosylation site:O-linked (Xyl...) (glycosaminoglycan)	3	0.737101	0.0490369	804949, 788090, 807663	8.45267	55.581
GOTERM_MF_FAT	GO:0005249~voltage-gated potassium channel activity	6	1.4742	0.0495337	791646, 800058, 811755, 797663, 803021, 778033	3.02487	52.3897
GOTERM_CC_FAT	GO:0030934~anchoring collagen	2	0.4914	0.0540644	788090, 779750	35.9415	52.5426
GOTERM_BP_FAT	GO:0001837~epithelial to mesenchymal transition	3	0.737101	0.0431184	820338, 826596, 797566	9.09608	53.0189
SP_PIR_KEYWORDS	phosphotransferase	7	1.7199	0.0495385	801089, 819930, 797595, 787522, 780757, 787763, 785205	2.66554	51.1474
GOTERM_MF_FAT	GO:0016564~transcription repressor activity	8	1.9656	0.0511984	800647, 780907, 780993, 805337, 797566, 784316, 826086, 781355	2.39822	53.5935
UP_SEQ_FEATURE	glycosylation site:N-linked (GlcNAc...)	90	22.113	0.049674	809273, 794793, 826739, 778731, 817751, 779660, 782354, 800023, 787763, 790480, 790778, 808229, 795665, 802168, 806079, 820228, 803521, 776544, 817954, 819159, 793196, 780397, 823721, 809467, 820272, 779750, 812004, 781649, 809544, 801769, 813233, 801400, 801815, 808040, 824114, 798985, 798034, 814506, 778156, 801118, 807663, 826674, 816248, 824877, 817519, 814220, 812684, 808051, 790133, 773031,…	1.18848	56.0589
INTERPRO	IPR017434:Protein phosphatase 1, glycogen targeting subunit, Metazoa.	2	0.4914	0.0497096	803968, 787648	39.1958	53.4822
GOTERM_MF_FAT	GO:0022843~voltage-gated cation channel activity	7	1.7199	0.051664	791646, 800058, 811755, 797663, 803021, 814252, 778033	2.6319	53.925
KEGG_PATHWAY	hsa03440:Homologous recombination	2	0.4914	0.0650309	793777, 792139	29.5286	54.1506
SP_PIR_KEYWORDS	heterotrimer	3	0.737101	0.0499528	788090, 799249, 804645	8.38235	51.4468
GOTERM_MF_ALL	GO:0005249~voltage-gated potassium channel activity	6	1.4742	0.050104	791646, 800058, 811755, 797663, 803021, 778033	3.02839	53.2832
GOTERM_MF_ALL	GO:0016564~transcription repressor activity	8	1.9656	0.0511259	800647, 780907, 780993, 805337, 797566, 784316, 826086, 781355	2.401	54.0219
GOTERM_MF_ALL	GO:0022843~voltage-gated cation channel activity	7	1.7199	0.051152	791646, 800058, 811755, 797663, 803021, 814252, 778033	2.63495	54.0406
GOTERM_CC_FAT	GO:0009434~microtubule-based flagellum	3	0.737101	0.0565279	813002, 818466, 788252	7.80308	54.1735
SP_PIR_KEYWORDS	EF hand	4	0.982801	0.0512417	826596, 776438, 805787, 814949	4.80775	52.3673
GOTERM_BP_FAT	GO:0006968~cellular defense response	3	0.737101	0.0450509	789032, 817149, 801815	8.87689	54.6189
GOTERM_BP_FAT	GO:0042417~dopamine metabolic process	3	0.737101	0.0450509	790167, 796397, 800725	8.87689	54.6189
KEGG_PATHWAY	hsa00650:Butanoate metabolism	2	0.4914	0.0672742	813002, 826414	28.5103	55.4102
GOTERM_MF_FAT	GO:0046030~inositol trisphosphate phosphatase activity	2	0.4914	0.054411	825488, 816995	35.6935	55.8367
GOTERM_MF_FAT	GO:0004445~inositol-polyphosphate 5-phosphatase activity	2	0.4914	0.054411	825488, 816995	35.6935	55.8367
GOTERM_BP_FAT	GO:0001775~cell activation	9	2.2113	0.0466963	787067, 790167, 795569, 807663, 800725, 793220, 785933, 773228, 782897	2.27168	55.9406
GOTERM_BP_FAT	GO:0032989~cellular component morphogenesis	12	2.9484	0.0471132	794232, 811857, 820338, 782191, 790167, 819497, 799249, 826596, 797566, 781649, 797119, 782897	1.9453	56.2696
UP_SEQ_FEATURE	short sequence motif:Nuclear export signal	4	0.982801	0.0521479	794432, 822317, 811350, 785376	4.76465	57.8691
PIR_SUPERFAMILY	PIRSF038207:protein phosphatase 1, glycogen targeting subunit, animal type	2	0.4914	0.0522302	803968, 787648	37.1351	48.1602
KEGG_PATHWAY	hsa00250:Alanine, aspartate and glutamate metabolism	2	0.4914	0.0695122	810770, 790865	27.56	56.6353
GOTERM_BP_FAT	GO:0031133~regulation of axon diameter	2	0.4914	0.0476309	794232, 807772	40.9323	56.675
GOTERM_BP_FAT	GO:0048247~lymphocyte chemotaxis	2	0.4914	0.0476309	782897, 802168	40.9323	56.675
GOTERM_CC_FAT	GO:0005764~lysosome	8	1.9656	0.0607995	795595, 809467, 798454, 807663, 775544, 807445, 790480, 787546	2.30193	56.879
GOTERM_CC_FAT	GO:0031982~vesicle	19	4.6683	0.0608734	816060, 788845, 811804, 809467, 783370, 815764, 816552, 800125, 813109, 822264, 781533, 779065, 785322, 812791, 788977, 822982, 775837, 797566, 785947	1.56626	56.9245
GOTERM_BP_FAT	GO:0050777~negative regulation of immune response	3	0.737101	0.0480086	817954, 795569, 816995	8.56723	56.9686
GOTERM_BP_FAT	GO:0006692~prostanoid metabolic process	3	0.737101	0.0480086	787067, 807663, 819364	8.56723	56.9686
SP_PIR_KEYWORDS	phosphoric monoester hydrolase	4	0.982801	0.0541897	813359, 778731, 816995, 798782	4.70266	54.4122
GOTERM_BP_FAT	GO:0006693~prostaglandin metabolic process	3	0.737101	0.0480086	787067, 807663, 819364	8.56723	56.9686
GOTERM_CC_FAT	GO:0016324~apical plasma membrane	6	1.4742	0.0611924	772824, 819497, 785917, 822982, 793196, 814252	2.84429	57.1203
GOTERM_MF_ALL	GO:0046030~inositol trisphosphate phosphatase activity	2	0.4914	0.0543729	825488, 816995	35.7349	56.2972
GOTERM_MF_ALL	GO:0004445~inositol-polyphosphate 5-phosphatase activity	2	0.4914	0.0543729	825488, 816995	35.7349	56.2972
REACTOME_PATHWAY	REACT_12034:Signaling by BMP	3	0.737101	0.0906615	797566, 808229, 821710	5.81078	57.864
GOTERM_BP_FAT	GO:0016042~lipid catabolic process	7	1.7199	0.0492244	788044, 826414, 821198, 807695, 795665, 790091, 772634	2.66536	57.9009
GOTERM_MF_FAT	GO:0042813~Wnt receptor activity	2	0.4914	0.0579317	800311, 778156	33.4627	58.1788
INTERPRO	IPR000716:Thyroglobulin type-1	3	0.737101	0.0547725	804949, 822982, 807663	7.96165	57.0665
GOTERM_BP_FAT	GO:0051129~negative regulation of cellular component organization	6	1.4742	0.0495957	803131, 800725, 798943, 781649, 822264, 781533	3.0258	58.1818
SP_PIR_KEYWORDS	ubl conjugation	14	3.4398	0.0549118	801089, 815764, 812936, 784316, 779311, 811808, 820338, 797128, 798034, 800725, 784692, 787703, 815164, 821062	1.77702	54.9005
SP_PIR_KEYWORDS	voltage-gated channel	7	1.7199	0.0551975	791646, 803673, 798093, 797663, 803021, 814252, 778033	2.60109	55.0923
UP_TISSUE	Leukemic T-cell	2	0.4914	0.0553397	801089, 784378	35.1402	49.965
GOTERM_BP_FAT	GO:0006112~energy reserve metabolic process	4	0.982801	0.0497132	803968, 810770, 787648, 791517	4.86325	58.2703
BIOCARTA	h_deathPathway:Induction of apoptosis through DR3 and DR4/5 Death Receptors	3	0.737101	0.0559383	801089, 799320, 814220	7.52836	44.6891
PANTHER_MF_ALL	MF00217:Other proteases	4	0.982801	0.0709286	794662, 813556, 809619, 801400	4.17645	58.7481
GOTERM_BP_FAT	GO:0014826~vein smooth muscle contraction	2	0.4914	0.0514965	787067, 816950	37.7837	59.5923
GOTERM_BP_FAT	GO:0032933~SREBP-mediated signaling pathway	2	0.4914	0.0514965	777144, 815164	37.7837	59.5923
GOTERM_BP_FAT	GO:0046100~hypoxanthine metabolic process	2	0.4914	0.0514965	790167, 816631	37.7837	59.5923
OMIM_DISEASE	Waardenburg-Shah syndrome	2	0.4914	0.0566084	785376, 816950	34.4096	51.1515
OMIM_DISEASE	CHARGE syndrome	2	0.4914	0.0566084	817591, 773228	34.4096	51.1515
INTERPRO	IPR001952:Alkaline phosphatase	2	0.4914	0.0571354	778731, 798782	33.9697	58.6496
GOTERM_BP_FAT	GO:0032536~regulation of cell projection size	2	0.4914	0.0514965	794232, 807772	37.7837	59.5923
GOTERM_CC_FAT	GO:0044420~extracellular matrix part	6	1.4742	0.065619	788090, 795569, 799249, 779750, 804645, 800275	2.7842	59.7536
GOTERM_MF_ALL	GO:0042813~Wnt receptor activity	2	0.4914	0.0578912	800311, 778156	33.5015	58.6437
GOTERM_BP_FAT	GO:0007242~intracellular signaling cascade	27	6.63391	0.0521232	799388, 807102, 787763, 815643, 819930, 786522, 812777, 817936, 799320, 816995, 775544, 809308, 784692, 813010, 816950, 794786, 801089, 826445, 809544, 787067, 798033, 787522, 807663, 821898, 824877, 790091, 785426	1.45068	60.0475
KEGG_PATHWAY	hsa00565:Ether lipid metabolism	2	0.4914	0.0761942	807695, 795665	25.0545	60.1125
GOTERM_BP_FAT	GO:0051270~regulation of cell motion	7	1.7199	0.0523078	787067, 780993, 799249, 781649, 824877, 802168, 781533	2.62467	60.1806
GOTERM_BP_FAT	GO:0045944~positive regulation of transcription from RNA polymerase II promoter	11	2.7027	0.052466	811857, 820338, 818710, 780993, 797566, 793220, 785933, 797119, 781355, 785376, 790674	1.98935	60.2944
GOTERM_MF_ALL	GO:0004888~transmembrane receptor activity	23	5.65111	0.0592584	808051, 812684, 823721, 800023, 784940, 787763, 781649, 808229, 801769, 802168, 817149, 798985, 817954, 800311, 787522, 798454, 778156, 802607, 801118, 799320, 824877, 814220, 816950	1.49473	59.5235
PIR_SUPERFAMILY	PIRSF027836:PIRSF027836	2	0.4914	0.0594669	777144, 815164	32.4932	52.8053
GOTERM_BP_FAT	GO:0045597~positive regulation of cell differentiation	8	1.9656	0.0525629	794232, 793777, 807663, 797566, 816995, 808229, 781355, 790674	2.38441	60.364
GOTERM_MF_FAT	GO:0004035~alkaline phosphatase activity	2	0.4914	0.0614393	778731, 798782	31.4943	60.3967
GOTERM_BP_FAT	GO:0010035~response to inorganic substance	8	1.9656	0.0529172	820338, 816552, 772388, 822982, 798033, 800725, 788044, 805651	2.37863	60.6172
PANTHER_MF_ALL	MF00123:Oxidoreductase	19	4.6683	0.0749743	813257, 783370, 788924, 826414, 794247, 781393, 800946, 815643, 780783, 806079, 820908, 786522, 825576, 796651, 785200, 819364, 805053, 817519, 772634	1.52601	60.8589
GOTERM_BP_FAT	GO:0050770~regulation of axonogenesis	4	0.982801	0.0533662	794232, 781649, 809544, 807772	4.72296	60.936
GOTERM_BP_FAT	GO:0008284~positive regulation of cell proliferation	11	2.7027	0.0542408	787067, 799388, 798985, 777866, 787522, 799249, 784940, 805053, 781355, 781533, 806870	1.97625	61.55
UP_SEQ_FEATURE	zinc finger region:C2H2-type 1	10	2.457	0.0608144	803624, 821434, 801935, 793220, 781037, 813010, 797152, 821573, 779291, 808996	2.02366	63.674
INTERPRO	IPR000842:Phosphoribosyl pyrophosphate synthetase, conserved site	2	0.4914	0.0608265	816631, 778035	31.8466	61.0139
INTERPRO	IPR018299:Alkaline phosphatase, active site	2	0.4914	0.0608265	778731, 798782	31.8466	61.0139
GOTERM_BP_FAT	GO:0051789~response to protein stimulus	5	1.2285	0.0543456	809273, 803131, 806387, 793220, 826086	3.52865	61.6229
GOTERM_BP_FAT	GO:0031644~regulation of neurological system process	6	1.4742	0.0543923	787067, 785917, 800725, 793220, 824877, 816950	2.94713	61.6554
GOTERM_MF_ALL	GO:0004035~alkaline phosphatase activity	2	0.4914	0.0613963	778731, 798782	31.5308	60.8643
GOTERM_BP_FAT	GO:0040012~regulation of locomotion	7	1.7199	0.0548875	787067, 780993, 799249, 800725, 824877, 802168, 781533	2.58909	61.9981
INTERPRO	IPR003131:Potassium channel, voltage dependent, Kv, tetramerisation	4	0.982801	0.0616898	791646, 800058, 811755, 803021	4.45018	61.5483
INTERPRO	IPR003006:Immunoglobulin/major histocompatibility complex, conserved site	4	0.982801	0.0616898	795595, 798454, 801118, 817149	4.45018	61.5483
KEGG_PATHWAY	hsa05340:Primary immunodeficiency	2	0.4914	0.0806225	821570, 789032	23.6229	62.2744
GOTERM_BP_FAT	GO:0006991~response to sterol depletion	2	0.4914	0.0553465	777144, 815164	35.0849	62.3132
GOTERM_BP_FAT	GO:0033554~cellular response to stress	19	4.6683	0.0560438	801089, 816552, 807102, 793777, 805651, 800946, 787763, 808229, 792139, 790674, 794232, 795336, 821065, 825018, 800725, 788044, 777144, 809308, 815164	1.58771	62.7872
GOTERM_CC_FAT	GO:0000323~lytic vacuole	8	1.9656	0.0712763	795595, 809467, 798454, 807663, 775544, 807445, 790480, 787546	2.21178	62.9014
INTERPRO	IPR011992:EF-Hand type	9	2.2113	0.0633539	804949, 805481, 811804, 826596, 783236, 776438, 782055, 805787, 814949	2.13696	62.5594
SP_PIR_KEYWORDS	proteoglycan	4	0.982801	0.0637254	804949, 788090, 807663, 826674	4.39075	60.4815
INTERPRO	IPR009904:Insulin-induced	2	0.4914	0.0645033	777144, 815164	29.9733	63.2431
INTERPRO	IPR001819:Chromogranin A/B	2	0.4914	0.0645033	801932, 785322	29.9733	63.2431
UP_TISSUE	Lung carcinoma	3	0.737101	0.0649011	795336, 783713, 780397	7.22059	55.7884
GOTERM_BP_FAT	GO:0051153~regulation of striated muscle cell differentiation	3	0.737101	0.0562259	787067, 781355, 790674	7.83811	62.9101
PANTHER_BP_ALL	BP00031:Nucleoside, nucleotide and nucleic acid metabolism	73	17.9361	0.0804067	799388, 800327, 798410, 808075, 790153, 793777, 812665, 779311, 808996, 790674, 820338, 803624, 780992, 812791, 780993, 777866, 813132, 797119, 782173, 790167, 818710, 789190, 793220, 773228, 797152, 805613, 795336, 792876, 825018, 781037, 816248, 822907, 779291, 775919, 785019, 797764, 822111, 815764, 807102, 824513, 812936, 805923, 784316, 781355, 781316, 792139, 821905, 811857, 800647, 811350,…	1.17836	63.4973
GOTERM_BP_FAT	GO:0048002~antigen processing and presentation of peptide antigen	3	0.737101	0.0572855	798454, 807663, 817149	7.7556	63.6173
GOTERM_BP_FAT	GO:0050900~leukocyte migration	4	0.982801	0.0577879	782897, 802168, 781533, 816950	4.56919	63.9482
UP_TISSUE	Pituitary	8	1.9656	0.0659168	819930, 789745, 817936, 801932, 777144, 784692, 805764, 785322	2.26346	56.369
KEGG_PATHWAY	hsa04810:Regulation of actin cytoskeleton	3	0.737101	0.08499	787509, 787522, 785426	6.1396	64.3012
SP_PIR_KEYWORDS	plasma	4	0.982801	0.0660684	809273, 788044, 819663, 812402	4.32456	61.8533
UCSC_TFBS	GATA	166	40.7862	0.0663847	797595, 794793, 779036, 826596, 806387, 793777, 800023, 820445, 800125, 783136, 808229, 790778, 790674, 786522, 819497, 780993, 819159, 805053, 797119, 780397, 801242, 776180, 808824, 826445, 812004, 788252, 811808, 787067, 798372, 819603, 772824, 788777, 803131, 778156, 782839, 816248, 803138, 775919, 797764, 812684, 787509, 773031, 807102, 812487, 800496, 784940, 781355, 807695, 819930, 811857,…	1.10231	56.9893
GOTERM_BP_FAT	GO:0045321~leukocyte activation	8	1.9656	0.0583911	787067, 790167, 807663, 800725, 793220, 785933, 773228, 782897	2.32515	64.3417
PIR_SUPERFAMILY	PIRSF002258:collagen alpha 1(IV) chain	2	0.4914	0.0666487	804645, 800275	28.8829	57.0344
BIND	801203:peroxiredoxin 1	6	1.4742	0.0669397	812936, 784316, 800946, 784692, 781316, 821062	2.72888	61.3866
GOTERM_CC_FAT	GO:0016023~cytoplasmic membrane-bounded vesicle	16	3.9312	0.0745917	816060, 788845, 811804, 809467, 816552, 783370, 800125, 813109, 822264, 781533, 785322, 779065, 812791, 788977, 775837, 785947	1.60877	64.6386
GOTERM_BP_FAT	GO:0010001~glial cell differentiation	4	0.982801	0.059741	780992, 818710, 812665, 785376	4.50631	65.2078
SP_PIR_KEYWORDS	peroxisome	5	1.2285	0.0674988	820908, 825576, 774851, 826414, 772634	3.27968	62.6688
INTERPRO	IPR014784:Copper type II, ascorbate-dependent monooxygenase-like, C-terminal	2	0.4914	0.0681657	783370, 817519	28.3081	65.3448
SMART	SM00098:alkPPc	2	0.4914	0.0689173	778731, 798782	27.938	57.4989
PANTHER_BP_ALL	BP00277:Phagocytosis	4	0.982801	0.0846464	819603, 782897, 781533, 794786	3.87052	65.47
GOTERM_BP_FAT	GO:0043066~negative regulation of apoptosis	10	2.457	0.0601942	794232, 821065, 780993, 818071, 793777, 807663, 800725, 805053, 781355, 816950	2.03138	65.4942
GOTERM_BP_FAT	GO:0051094~positive regulation of developmental process	9	2.2113	0.0603805	794232, 793777, 807663, 779660, 797566, 816995, 808229, 781355, 790674	2.15014	65.6112
PANTHER_BP_ALL	BP00201:Skeletal development	7	1.7199	0.0850637	782191, 788090, 778731, 797566, 808229, 781355, 798782	2.3	65.6588
GOTERM_CC_FAT	GO:0030141~secretory granule	7	1.7199	0.0769912	816060, 788845, 811804, 812791, 783370, 788977, 785322	2.36943	65.8485
SP_PIR_KEYWORDS	transmembrane	84	20.6388	0.0710801	805803, 826739, 778731, 817751, 782354, 800023, 803021, 787763, 790480, 790778, 808229, 783136, 802168, 820228, 803521, 817954, 792986, 819159, 785200, 793196, 791646, 821570, 803673, 823721, 820272, 816841, 781649, 801769, 811433, 801400, 801815, 808040, 774851, 824114, 798034, 778156, 826204, 801118, 807663, 782496, 783713, 816248, 785947, 824877, 817519, 814220, 808051, 773031, 783370, 815764,…	1.17635	64.6402
GOTERM_CC_FAT	GO:0005883~neurofilament	2	0.4914	0.0776667	794232, 807772	24.7098	66.1821
GOTERM_MF_ALL	GO:0016563~transcription activator activity	9	2.2113	0.0717484	820338, 800647, 780992, 780993, 793220, 785933, 819364, 781355, 785376	2.07048	66.7907
INTERPRO	IPR000323:Copper type II, ascorbate-dependent monooxygenase, N-terminal	2	0.4914	0.0718138	783370, 817519	26.8182	67.3264
INTERPRO	IPR014783:Copper type II, ascorbate-dependent monooxygenase, C-terminal	2	0.4914	0.0718138	783370, 817519	26.8182	67.3264
KEGG_PATHWAY	hsa00071:Fatty acid metabolism	2	0.4914	0.0894159	774851, 826414	21.2	66.2532
UCSC_TFBS	GATA2	129	31.6953	0.0720693	817751, 779036, 787763, 808229, 779311, 786522, 789825, 780992, 785200, 805053, 809619, 794786, 821570, 785165, 811804, 808824, 776180, 805337, 812004, 781649, 809544, 811808, 788252, 798372, 819603, 772824, 825488, 788777, 778156, 782839, 782496, 803138, 775919, 797764, 812684, 808051, 773031, 795096, 799912, 800496, 784940, 781355, 781533, 821065, 822982, 811350, 823055, 797899, 810297, 809308,…	1.12405	60.0978
GOTERM_MF_FAT	GO:0016563~transcription activator activity	9	2.2113	0.0718575	820338, 800647, 780992, 780993, 793220, 785933, 819364, 781355, 785376	2.06808	66.3554
GOTERM_CC_FAT	GO:0031410~cytoplasmic vesicle	18	4.4226	0.0781758	816060, 788845, 811804, 809467, 783370, 815764, 816552, 800125, 813109, 822264, 781533, 779065, 785322, 812791, 788977, 822982, 775837, 785947	1.54102	66.4316
SP_PIR_KEYWORDS	proteasome	5	1.2285	0.0723278	792471, 794662, 774312, 813556, 809619	3.20159	65.304
UP_SEQ_FEATURE	region of interest:CTNNB1-binding	2	0.4914	0.0723937	820338, 808824	26.6387	70.2655
GOTERM_BP_FAT	GO:0001568~blood vessel development	9	2.2113	0.0620339	787067, 776544, 780993, 789248, 795569, 789612, 826086, 773228, 781355	2.13354	66.6338
GOTERM_MF_ALL	GO:0019838~growth factor binding	5	1.2285	0.0740786	822982, 795569, 779750, 808229, 800275	3.16799	68.0038
UCSC_TFBS	SP1	94	23.0958	0.0741316	826739, 790153, 812665, 802433, 780756, 803021, 800125, 790778, 807078, 820338, 786522, 789825, 780993, 801728, 785200, 800725, 775544, 805053, 797119, 809619, 780212, 821570, 782173, 785165, 803673, 818710, 808824, 776180, 788924, 805337, 793220, 809544, 801769, 813233, 788252, 793872, 798372, 798034, 778156, 798476, 776438, 783713, 785947, 824877, 787546, 814220, 787509, 803235, 815764, 811755,…	1.15787	61.1736
GOTERM_CC_FAT	GO:0005773~vacuole	9	2.2113	0.0791428	795595, 809467, 803131, 798454, 807663, 775544, 807445, 790480, 787546	2.02171	66.9007
UP_SEQ_FEATURE	DNA-binding region:HMG box	4	0.982801	0.0746241	820338, 818710, 785376, 797764	4.09826	71.3987
BIOCARTA	h_alkPathway:ALK in cardiac myocytes	3	0.737101	0.0748869	797566, 808229, 781355	6.3877	55.1026
KEGG_PATHWAY	hsa00310:Lysine degradation	2	0.4914	0.0916013	825576, 826414	20.67	67.1806
GOTERM_BP_FAT	GO:0045110~intermediate filament bundle assembly	2	0.4914	0.0629998	794232, 807772	30.6993	67.2178
GOTERM_BP_FAT	GO:0045087~innate immune response	6	1.4742	0.0632065	809273, 788977, 800725, 788044, 802168, 781533	2.81752	67.3415
GOTERM_BP_FAT	GO:0048729~tissue morphogenesis	8	1.9656	0.063319	820338, 782191, 826739, 799249, 779660, 797566, 808229, 781355	2.28194	67.4087
GOTERM_MF_FAT	GO:0019838~growth factor binding	5	1.2285	0.0749855	822982, 795569, 779750, 808229, 800275	3.16432	67.9743
SMART	SM00211:TY	3	0.737101	0.0765621	804949, 822982, 807663	6.54798	61.4969
GOTERM_BP_FAT	GO:0035282~segmentation	4	0.982801	0.0650698	820338, 815764, 789612, 787763	4.3468	68.4372
GOTERM_BP_FAT	GO:0043069~negative regulation of programmed cell death	10	2.457	0.0657118	794232, 821065, 780993, 818071, 793777, 807663, 800725, 805053, 781355, 816950	1.99508	68.8066
UP_SEQ_FEATURE	disulfide bond	65	15.9705	0.0772525	809273, 794793, 826739, 778731, 795569, 779660, 800023, 787763, 808229, 815643, 795665, 802168, 776544, 801932, 801728, 780397, 816841, 809544, 801769, 801815, 808040, 784950, 787067, 824114, 772824, 778156, 801118, 807663, 826674, 824877, 817519, 814220, 790133, 808051, 773031, 783370, 815764, 784940, 821710, 785322, 822982, 800311, 797566, 799320, 812402, 816950, 817591, 788845, 789032, 788090,…	1.20655	72.682
UP_TISSUE	Cajal-Retzius cell	4	0.982801	0.0772859	797595, 816631, 815643, 819663	4.0391	62.4071
BIND	784083:H2A histone family, member Z	2	0.4914	0.0776361	812936, 784692	24.7419	67.0416
BIND	449894:nidogen 2	2	0.4914	0.0776361	804645, 800275	24.7419	67.0416
GOTERM_BP_FAT	GO:0008285~negative regulation of cell proliferation	9	2.2113	0.0659472	782191, 821065, 796397, 797566, 816995, 776438, 800946, 824877, 788252	2.10911	68.941
KEGG_PATHWAY	hsa00983:Drug metabolism	2	0.4914	0.0959563	790167, 779311	19.6857	68.9597
INTERPRO	IPR013783:Immunoglobulin-like fold	12	2.9484	0.0780869	824114, 795595, 798454, 787522, 801728, 801118, 826674, 784940, 791517, 787763, 817149, 808040	1.77852	70.4885
KEGG_PATHWAY	hsa00280:Valine, leucine and isoleucine degradation	2	0.4914	0.0959563	813002, 826414	19.6857	68.9597
GOTERM_MF_ALL	GO:0046873~metal ion transmembrane transporter activity	11	2.7027	0.0784795	791646, 800058, 775837, 798093, 800725, 811755, 797663, 803021, 814252, 801769, 778033	1.83799	70.1831
UP_SEQ_FEATURE	region of interest:Binding of phosphoribosylpyrophosphate	2	0.4914	0.0787099	816631, 778035	24.4188	73.3701
GOTERM_BP_FAT	GO:0060548~negative regulation of cell death	10	2.457	0.0664606	794232, 821065, 780993, 818071, 793777, 807663, 800725, 805053, 781355, 816950	1.99184	69.2323
GOTERM_CC_FAT	GO:0009986~cell surface	11	2.7027	0.0842583	789032, 796397, 778731, 783208, 798454, 795059, 807663, 793196, 803021, 808229, 824877	1.81205	69.2833
PANTHER_MF_ALL	MF00117:Other phosphatase	5	1.2285	0.0937165	825488, 778731, 816995, 798782, 781316	2.90342	69.4059
SP_PIR_KEYWORDS	metalloprotein	5	1.2285	0.0798782	772824, 778731, 814590, 805053, 798782	3.09119	69.0802
GOTERM_BP_FAT	GO:0030182~neuron differentiation	12	2.9484	0.0672432	794232, 811857, 782191, 790167, 821065, 812665, 806583, 781037, 781649, 783713, 797119, 809544	1.82598	69.6714
GOTERM_CC_FAT	GO:0034702~ion channel complex	8	1.9656	0.0851739	791646, 800058, 803673, 806069, 811755, 803021, 814252, 801769	2.11987	69.6925
GOTERM_MF_ALL	GO:0004896~cytokine receptor activity	4	0.982801	0.0804946	812684, 817954, 798985, 784940	3.97055	71.134
GOTERM_MF_FAT	GO:0046873~metal ion transmembrane transporter activity	11	2.7027	0.0789566	791646, 800058, 775837, 798093, 800725, 811755, 797663, 803021, 814252, 801769, 778033	1.83586	69.9251
GOTERM_BP_FAT	GO:0006928~cell motion	12	2.9484	0.0690797	811857, 782191, 819577, 799249, 805053, 781649, 826086, 782897, 788252, 802168, 781533, 816950	1.81697	70.6788
UP_SEQ_FEATURE	short sequence motif:Microbody targeting signal	4	0.982801	0.0808264	820908, 825576, 826414, 772634	3.95981	74.3405
GOTERM_MF_FAT	GO:0004896~cytokine receptor activity	4	0.982801	0.0805896	812684, 817954, 798985, 784940	3.96595	70.6947
GOTERM_MF_ALL	GO:0003712~transcription cofactor activity	7	1.7199	0.0809578	800647, 800327, 780993, 805337, 785933, 797119, 785376	2.33926	71.3486
GOTERM_MF_FAT	GO:0003712~transcription cofactor activity	7	1.7199	0.080986	800647, 800327, 780993, 805337, 785933, 797119, 785376	2.33655	70.8787
GOTERM_BP_FAT	GO:0007049~cell cycle	17	4.1769	0.0702026	792616, 809716, 793777, 813556, 800946, 798174, 792139, 819930, 792471, 793558, 785917, 794662, 780344, 774312, 776438, 803935, 809619	1.59112	71.2791
GOTERM_BP_FAT	GO:0001944~vasculature development	9	2.2113	0.0703024	787067, 776544, 780993, 789248, 795569, 789612, 826086, 773228, 781355	2.07935	71.3319
INTERPRO	IPR011029:DEATH-like	4	0.982801	0.0822505	801089, 778601, 799320, 814220	3.93472	72.4271
INTERPRO	IPR005036:Putative phosphatase regulatory subunit	2	0.4914	0.0826728	803968, 787648	23.1612	72.6169
GOTERM_BP_FAT	GO:0051046~regulation of secretion	7	1.7199	0.0722443	787067, 782173, 779660, 800725, 797119, 773228, 824877	2.41116	72.341
INTERPRO	IPR000836:Phosphoribosyltransferase	3	0.737101	0.0842228	790167, 816631, 778035	6.21397	73.3032
GOTERM_BP_FAT	GO:0043009~chordate embryonic development	11	2.7027	0.0722861	820338, 787067, 773031, 780993, 815764, 793777, 789612, 787763, 773228, 781355, 785376	1.87346	72.3624
UP_TISSUE	Aorta	5	1.2285	0.0843296	772178, 819577, 793196, 819454, 795705	3.02933	65.7526
SP_PIR_KEYWORDS	basement membrane	3	0.737101	0.0843818	799249, 804645, 800275	6.20616	71.1469
SP_PIR_KEYWORDS	catecholamine metabolism	2	0.4914	0.0845124	796397, 804686	22.647	71.2049
UP_SEQ_FEATURE	zinc finger region:C2H2-type 2; degenerate	3	0.737101	0.0845709	792876, 821434, 789190	6.19069	75.9765
GOTERM_BP_FAT	GO:0051147~regulation of muscle cell differentiation	3	0.737101	0.0728162	787067, 781355, 790674	6.75947	72.6318
GOTERM_CC_FAT	GO:0033391~chromatoid body	2	0.4914	0.0961254	792616, 811350	19.7678	74.2125
GOTERM_BP_FAT	GO:0065003~macromolecular complex assembly	15	3.6855	0.0763765	821040, 790167, 805481, 817751, 812936, 803021, 808485, 794232, 788044, 807663, 777452, 810297, 784692, 785947, 821062	1.64021	74.3783
GOTERM_CC_FAT	GO:0005856~cytoskeleton	29	7.12531	0.0968883	790133, 788835, 809716, 803021, 782897, 781533, 807078, 793558, 785917, 819497, 801728, 800725, 774312, 798174, 782055, 807772, 822264, 788252, 794232, 798372, 780907, 813662, 782839, 798943, 806643, 776438, 818466, 785947, 787546	1.33504	74.5028
GOTERM_BP_FAT	GO:0042325~regulation of phosphorylation	11	2.7027	0.0770384	801089, 787067, 799388, 807663, 799320, 797566, 809308, 809544, 808229, 824877, 816950	1.84783	74.6912
GOTERM_CC_FAT	GO:0032993~protein-DNA complex	5	1.2285	0.0981653	777866, 810297, 812936, 784692, 821062	2.8649	74.9821
GOTERM_BP_FAT	GO:0030098~lymphocyte differentiation	5	1.2285	0.077786	807663, 793220, 785933, 773228, 782897	3.10879	75.0402
INTERPRO	IPR009072:Histone-fold	4	0.982801	0.0863475	810297, 812936, 784692, 821062	3.86019	74.218
UP_SEQ_FEATURE	domain:Laminin G-like 2	3	0.737101	0.0866099	788845, 799249, 806583	6.1047	76.8258
UP_SEQ_FEATURE	domain:Laminin G-like 1	3	0.737101	0.0866099	788845, 799249, 806583	6.1047	76.8258
UP_TISSUE	Myeloid	2	0.4914	0.0870662	798174, 807695	21.9626	66.977
GOTERM_MF_FAT	GO:0015295~solute:hydrogen symporter activity	3	0.737101	0.0928348	790480, 813109, 779065	5.86207	75.9074
GOTERM_MF_FAT	GO:0008092~cytoskeletal protein binding	12	2.9484	0.0929496	788835, 819497, 801728, 800725, 782839, 776438, 782055, 822264, 781533, 787546, 794786, 807078	1.72063	75.9519
GOTERM_BP_FAT	GO:0034614~cellular response to reactive oxygen species	3	0.737101	0.0798411	816552, 788044, 805651	6.4068	75.9766
SP_PIR_KEYWORDS	endoplasmic reticulum	16	3.9312	0.0883465	821570, 773813, 813233, 806079, 786522, 774851, 823018, 825645, 807663, 777144, 775544, 789612, 782496, 783713, 817519, 815164	1.57329	72.8593
GOTERM_BP_FAT	GO:0009792~embryonic development ending in birth or egg hatching	11	2.7027	0.0804487	820338, 787067, 773031, 780993, 815764, 793777, 789612, 787763, 773228, 781355, 785376	1.82907	76.247
GOTERM_MF_FAT	GO:0005200~structural constituent of cytoskeleton	3	0.737101	0.0939781	794232, 798372, 807772	5.8196	76.3471
UCSC_TFBS	NGFIC	110	27.027	0.0898197	794793, 779036, 800125, 791517, 790778, 808229, 779311, 790674, 820228, 803624, 789825, 803521, 780992, 792986, 805053, 797119, 791646, 808824, 776180, 781649, 809544, 774851, 798372, 825488, 825018, 803138, 775919, 824877, 797764, 812684, 804435, 784940, 781355, 792139, 781533, 792471, 817936, 822982, 800311, 816995, 810297, 794849, 809308, 826086, 785376, 822317, 818231, 805787, 813002, 787522,…	1.1296	68.525
GOTERM_BP_FAT	GO:0007611~learning or memory	5	1.2285	0.0808757	774851, 796397, 800311, 793220, 806870	3.06993	76.4354
GOTERM_MF_FAT	GO:0046332~SMAD binding	3	0.737101	0.0950831	777866, 795569, 797566	5.77773	76.7651
GOTERM_BP_FAT	GO:0010226~response to lithium ion	2	0.4914	0.0818639	820338, 822982	23.3899	76.8659
GOTERM_BP_FAT	GO:0046887~positive regulation of hormone secretion	3	0.737101	0.082228	787067, 797119, 824877	6.29728	77.0226
INTERPRO	IPR000910:High mobility group, HMG1/HMG2	4	0.982801	0.0915067	820338, 818710, 785376, 797764	3.74666	76.3189
GOTERM_BP_FAT	GO:0046545~development of primary female sexual characteristics	4	0.982801	0.0840964	780344, 779660, 825645, 773228	3.89832	77.8113
GOTERM_MF_ALL	GO:0008092~cytoskeletal protein binding	12	2.9484	0.0918729	788835, 819497, 801728, 800725, 782839, 776438, 782055, 822264, 781533, 787546, 794786, 807078	1.72263	75.994
GOTERM_BP_FAT	GO:0021537~telencephalon development	4	0.982801	0.084868	820338, 790167, 781037, 781649	3.88291	78.1295
BIND	814521:serine peptidase inhibitor, Kazal type 7 (putative)	2	0.4914	0.0924307	798033, 773798	20.6182	73.6052
SP_PIR_KEYWORDS	calcium	20	4.914	0.0924887	808051, 788845, 805481, 811804, 789248, 826596, 783236, 817343, 805787, 813233, 795665, 820228, 804949, 803521, 801932, 798093, 782839, 776438, 814252, 814949	1.46309	74.5472
GOTERM_BP_FAT	GO:0030334~regulation of cell migration	6	1.4742	0.0849325	787067, 780993, 799249, 824877, 802168, 781533	2.58067	78.1559
GOTERM_MF_ALL	GO:0015295~solute:hydrogen symporter activity	3	0.737101	0.092675	790480, 813109, 779065	5.86888	76.306
GOTERM_BP_FAT	GO:0048484~enteric nervous system development	2	0.4914	0.0855911	785376, 816950	22.3267	78.4238
GOTERM_MF_FAT	GO:0005099~Ras GTPase activator activity	4	0.982801	0.0999036	824973, 823055, 808154, 782897	3.59331	78.509
GOTERM_BP_FAT	GO:0060429~epithelium development	8	1.9656	0.0876891	798372, 800647, 780992, 826739, 817751, 799249, 813662, 797566	2.1081	79.2567
SP_PIR_KEYWORDS	charcot-marie-tooth disease	2	0.4914	0.0929831	794232, 816631	20.4902	74.7421
GOTERM_BP_FAT	GO:0042063~gliogenesis	4	0.982801	0.0879873	780992, 818710, 812665, 785376	3.82248	79.3726
UP_SEQ_FEATURE	metal ion-binding site:Zinc 2	6	1.4742	0.0933497	772178, 778731, 798943, 798782, 797230, 801400	2.50449	79.4367
UP_SEQ_FEATURE	metal ion-binding site:Zinc 1	5	1.2285	0.0934041	772178, 778731, 798943, 798782, 801400	2.91858	79.4566
INTERPRO	IPR001990:Chromogranin/secretogranin	2	0.4914	0.0934052	801932, 785322	20.3818	77.0509
GOTERM_BP_FAT	GO:0032526~response to retinoic acid	3	0.737101	0.0882893	822982, 773813, 797566	6.0392	79.4894
UP_SEQ_FEATURE	compositionally biased region:Glu-rich	8	1.9656	0.0937701	804949, 789745, 788835, 819497, 809716, 780183, 773228, 795705	2.0672	79.5901
GOTERM_MF_ALL	GO:0005200~structural constituent of cytoskeleton	3	0.737101	0.0938947	794232, 798372, 807772	5.82635	76.7732
GOTERM_BP_FAT	GO:0014829~vascular smooth muscle contraction	2	0.4914	0.0893031	787067, 816950	21.356	79.8768
GOTERM_BP_FAT	GO:0019220~regulation of phosphate metabolic process	11	2.7027	0.0905485	801089, 787067, 799388, 807663, 799320, 797566, 809308, 809544, 808229, 824877, 816950	1.78437	80.3433
UP_TISSUE	Spleen	21	5.15971	0.0946456	789032, 785165, 826596, 800496, 812936, 800125, 782055, 781355, 779311, 802168, 821905, 819930, 795595, 813002, 788977, 801118, 778270, 797119, 775919, 779274, 800275	1.44638	70.1614
GOTERM_BP_FAT	GO:0051174~regulation of phosphorus metabolic process	11	2.7027	0.0905485	801089, 787067, 799388, 807663, 799320, 797566, 809308, 809544, 808229, 824877, 816950	1.78437	80.3433
GOTERM_MF_ALL	GO:0046332~SMAD binding	3	0.737101	0.0950396	777866, 795569, 797566	5.78443	77.204
SP_PIR_KEYWORDS	prenylation	6	1.4742	0.0950645	793872, 772178, 812777, 775544, 821898, 790091	2.48725	75.5471
UP_TISSUE	Bone marrow	16	3.9312	0.0950753	824513, 780931, 780756, 782897, 801815, 821905, 790674, 819159, 818071, 792414, 798476, 801606, 789612, 784692, 785947, 781185	1.55488	70.3332
GOTERM_BP_FAT	GO:0030307~positive regulation of cell growth	3	0.737101	0.0907502	808454, 805053, 802168	5.94179	80.4179
GOTERM_BP_FAT	GO:0030217~T cell differentiation	4	0.982801	0.0921106	807663, 793220, 773228, 782897	3.74953	80.914
GOTERM_BP_FAT	GO:0046660~female sex differentiation	4	0.982801	0.0926608	780344, 779660, 825645, 773228	3.73527	81.1113
GOTERM_BP_FAT	GO:0001932~regulation of protein amino acid phosphorylation	6	1.4742	0.0928566	801089, 787067, 799388, 797566, 808229, 816950	2.51461	81.181
GOTERM_BP_FAT	GO:0045059~positive thymic T cell selection	2	0.4914	0.0930002	807663, 782897	20.4662	81.232
UP_SEQ_FEATURE	lipid moiety-binding region:GPI-anchor amidated serine	4	0.982801	0.0965077	812684, 772824, 784940, 809544	3.66282	80.5627
GOTERM_BP_FAT	GO:0006898~receptor-mediated endocytosis	3	0.737101	0.0944789	808051, 800725, 802168	5.80143	81.7496
INTERPRO	IPR001442:Type 4 procollagen, C-terminal repeat	2	0.4914	0.0969547	804645, 800275	19.5979	78.3633
UP_SEQ_FEATURE	domain:Collagen IV NC1	2	0.4914	0.097402	804645, 800275	19.5351	80.871
GOTERM_BP_FAT	GO:0043405~regulation of MAP kinase activity	5	1.2285	0.0947595	801089, 787067, 807663, 809308, 809544	2.903	81.8463
SP_PIR_KEYWORDS	zymogen	8	1.9656	0.0977126	809273, 788845, 794793, 809467, 794662, 788977, 813556, 809619	2.05146	76.5369
GOTERM_BP_FAT	GO:0008016~regulation of heart contraction	4	0.982801	0.0959235	787067, 806069, 782055, 781355	3.67931	82.2422
GOTERM_BP_FAT	GO:0030258~lipid modification	4	0.982801	0.0975207	823018, 826414, 805053, 772634	3.65196	82.7724
GOTERM_BP_FAT	GO:0006801~superoxide metabolic process	3	0.737101	0.098258	816552, 788044, 805053	5.66756	83.012
BIOCARTA	h_pparaPathway:Mechanism of Gene Regulation by Peroxisome Proliferators via PPARa(alpha)	3	0.737101	0.0999001	780993, 826414, 781316	5.40498	66.1347
GOTERM_BP_FAT	GO:0007498~mesoderm development	4	0.982801	0.098572	820338, 773813, 808229, 807078	3.63843	83.1131
GOTERM_MF_ALL	GO:0005529~sugar binding	6	1.4742	0.0999841	808051, 810770, 817751, 816631, 821198, 801815	2.4476	78.9802

## Sheet: 4.Increased Reg. (DMGs)
Enrichment analysis of DMGs with increased regulation in MEF-cells
Category	Term	Count	%	PValue	Genes	Fold Enrichment	FDR
GOTERM_BP_FAT	GO:0008283~cell proliferation	11	2.97297	0.0203239	792631, 817464, 786011, 809755, 774578, 825899, 819745, 784316, 773776, 786879, 821438	2.34923	29.2807
KEGG_PATHWAY	hsa04210:Apoptosis	3	0.810811	0.0146967	807982, 809819, 808879	16.1664	15.3314
NCICB_CAPATHWAY_INTERACTION	823505:caspase 10, apoptosis-related cysteine peptidase	3	0.810811	0.0239292	785241, 809819, 814220	11.7571	25.0656
GOTERM_BP_FAT	GO:0006917~induction of apoptosis	8	2.16216	0.0443696	806627, 822097, 809819, 802255, 788838, 805717, 797154, 814220	2.47669	53.5016
GOTERM_BP_FAT	GO:0008624~induction of apoptosis by extracellular signals	4	1.08108	0.0581589	806627, 809819, 805717, 814220	4.55469	63.6142
BIND	787975:caspase 7, apoptosis-related cysteine peptidase	2	0.540541	0.0608936	785241, 782200	31.6578	61.2486
NCICB_CAPATHWAY_INTERACTION	784308:caspase 3, apoptosis-related cysteine peptidase	3	0.810811	0.0700311	785241, 809819, 786017	6.584	57.8949
GOTERM_BP_FAT	GO:0006915~apoptosis	12	3.24324	0.0862246	820059, 822097, 785241, 809819, 819105, 788831, 812015, 788749, 805717, 792122, 786017, 814220	1.73984	78.1599
SP_PIR_KEYWORDS	Apoptosis	9	2.43243	0.0873342	820059, 785241, 809819, 819105, 812015, 805717, 792122, 786017, 814220	1.97699	71.8887
KEGG_PATHWAY	hsa04010:MAPK signaling pathway	6	1.62162	0.000255187	775003, 824267, 783400, 808879, 788749, 786017	10.6412	0.286471
GOTERM_BP_FAT	GO:0017015~regulation of transforming growth factor beta receptor signaling pathway	4	1.08108	0.0130678	819864, 817464, 797290, 812015	8.19046	19.9038
GOTERM_BP_FAT	GO:0030512~negative regulation of transforming growth factor beta receptor signaling pathway	3	0.810811	0.0216884	819864, 797290, 812015	13.2129	30.9244
KEGG_PATHWAY	hsa04310:Wnt signaling pathway	3	0.810811	0.0433573	786401, 778537, 808879	9.00701	39.2403
KEGG_PATHWAY	hsa04260:Cardiac muscle contraction	4	1.08108	0.000455216	813463, 806627, 806108, 785200	26.6874	0.5105
BIND	786696:ATP synthase, H+ transporting, mitochondrial F1 complex, alpha subunit 1, cardiac muscle	7	1.89189	0.00370704	822883, 812936, 784316, 784692, 788749, 788149, 809554	4.61677	5.44991
BIND	779357:actin, alpha, cardiac muscle 1	7	1.89189	0.00402216	822883, 812936, 784316, 784692, 788749, 788149, 809554	4.54108	5.90015
SP_PIR_KEYWORDS	heart	4	1.08108	0.00510511	813463, 806627, 802048, 785200	11.5499	6.86054
SP_PIR_KEYWORDS	cardiac muscle	4	1.08108	0.00510511	813463, 806627, 802048, 785200	11.5499	6.86054
GOTERM_BP_FAT	GO:0008016~regulation of heart contraction	5	1.35135	0.0262174	806627, 813105, 820235, 808163, 800672	4.4718	36.1263
GOTERM_BP_FAT	GO:0002027~regulation of heart rate	3	0.810811	0.0546964	813105, 808163, 800672	7.95778	61.2902
BIOCARTA	h_ace2Pathway:Angiotensin-converting enzyme 2 regulates heart function	2	0.540541	0.0750653	793022, 812933	24.6739	54.2515
Proliferation & Cell Death	30
Cardiac-associated functions	18	PM
Signalling	82

## Sheet: 5.Decreased Reg. (DMGs.)
Enrichment analysis of DMGs with decreased regulation in MEF-cells
Category	Term	Count	%	PValue	Genes	Fold Enrichment	FDR
PANTHER_BP_ALL	BP00193:Developmental processes	25	39.0625	5.6567e-07	776785, 808871, 827025, 798788, 776092, 804431, 793975, 817755, 804961, 781355, 793935, 778793, 791588, 816950, 806833, 790907, 802078, 796083, 809188, 784119, 789025, 807448, 791108, 797105, 812283	2.8442	0.000593672
GOTERM_BP_FAT	GO:0007398~ectoderm development	3	4.6875	0.0523121	804961, 777479, 819524	8.00213	55.89
PANTHER_BP_ALL	BP00246:Ectoderm development	13	20.3125	1.52195e-05	776785, 808871, 790907, 802078, 796083, 776092, 793975, 804961, 793935, 778793, 789025, 807448, 816950	4.5594	0.0159718
PANTHER_BP_ALL	BP00248:Mesoderm development	8	12.5	0.00984909	802078, 798788, 791588, 827025, 791108, 817755, 781355, 809188	3.24769	9.86657
GOTERM_BP_FAT	GO:0045597~positive regulation of cell differentiation	7	10.9375	2.20844e-05	807448, 827025, 807762, 791108, 793975, 781355, 800994	12.0302	0.0336365
GOTERM_BP_FAT	GO:0001708~cell fate specification	5	7.8125	2.74615e-05	808871, 776785, 802078, 807448, 817755	28.523	0.0418246
GOTERM_BP_FAT	GO:0045165~cell fate commitment	6	9.375	7.58509e-05	808871, 776785, 802078, 796083, 807448, 817755	13.4647	0.115483
GOTERM_BP_FAT	GO:0060284~regulation of cell development	6	9.375	0.000170666	802078, 796083, 807448, 810282, 793975, 781355	11.3141	0.259664
GOTERM_BP_FAT	GO:0045596~negative regulation of cell differentiation	6	9.375	0.000188916	794279, 802078, 796083, 827025, 793975, 781355	11.0682	0.287395
PANTHER_MF_ALL	MF00038:Homeobox transcription factor	12	18.75	9.06851e-10	778793, 808871, 776785, 802078, 790907, 798788, 796083, 807448, 776092, 791108, 812283, 781355	13.3836	8.9889e-07
SP_PIR_KEYWORDS	developmental protein	20	31.25	1.54684e-13	808871, 776785, 802078, 790907, 796083, 798788, 776092, 817755, 793975, 783129, 793385, 781355, 793935, 809188, 778793, 789025, 807448, 791108, 772370, 812283	9.24624	1.82476e-10
KEGG_PATHWAY	hsa04010:MAPK signaling pathway	3	4.6875	0.00377267	794279, 776434, 817755	30.7412	3.50954
REACTOME_PATHWAY	REACT_9470:Signaling by FGFR	2	3.125	0.040675	794279, 817755	40.3333	19.2714
PANTHER_PATHWAY	P00021:FGF signaling pathway	3	4.6875	0.051037	776434, 817755, 819524	7.10066	38.0769
GOTERM_BP_FAT	GO:0008543~fibroblast growth factor receptor signaling pathway	2	3.125	0.0676644	794279, 817755	27.9937	65.6057
GOTERM_BP_FAT	GO:0045449~regulation of transcription	27	42.1875	6.86671e-12	820656, 776785, 808871, 827025, 798788, 776092, 807762, 793975, 781355, 793935, 778793, 774392, 812270, 802078, 790907, 796083, 810282, 793385, 809188, 819483, 805955, 807448, 791108, 772370, 799002, 808912, 812283	4.35831	1.04603e-08
GOTERM_BP_FAT	GO:0006350~transcription	18	28.125	2.43436e-07	808871, 827025, 796083, 798788, 776092, 807762, 810282, 793975, 793385, 793935, 809188, 778793, 774392, 807448, 812270, 772370, 808912, 790062	4.26203	0.000370832
PANTHER_MF_ALL	MF00036:Transcription factor	19	29.6875	1.44512e-05	808871, 776785, 802078, 790907, 827025, 796083, 798788, 776092, 807762, 793385, 781355, 793935, 809188, 778793, 807448, 812270, 791108, 772370, 812283	3.03605	0.0143234
GOTERM_BP_FAT	GO:0042981~regulation of apoptosis	7	10.9375	0.00927046	774392, 798788, 812283, 781355, 800994, 819524, 816950	3.76838	13.2273
GOTERM_BP_FAT	GO:0043066~negative regulation of apoptosis	5	7.8125	0.00965756	774392, 798788, 812283, 781355, 816950	5.8673	13.7423
GOTERM_BP_FAT	GO:0043067~regulation of programmed cell death	7	10.9375	0.00989958	774392, 798788, 812283, 781355, 800994, 819524, 816950	3.71535	14.0629
GOTERM_BP_FAT	GO:0010941~regulation of cell death	7	10.9375	0.0100615	774392, 798788, 812283, 781355, 800994, 819524, 816950	3.70232	14.2768
GOTERM_BP_FAT	GO:0043069~negative regulation of programmed cell death	5	7.8125	0.0102363	774392, 798788, 812283, 781355, 816950	5.7676	14.507
GOTERM_BP_FAT	GO:0060548~negative regulation of cell death	5	7.8125	0.0102954	774392, 798788, 812283, 781355, 816950	5.75782	14.5847
GOTERM_BP_FAT	GO:0042127~regulation of cell proliferation	9	14.0625	0.000270442	808871, 798788, 805955, 807762, 791108, 817755, 781355, 819524, 816950	5.15798	0.411179
GOTERM_BP_FAT	GO:0050678~regulation of epithelial cell proliferation	4	6.25	0.000876444	805955, 791108, 817755, 816950	21.0495	1.32681
GOTERM_BP_FAT	GO:0008284~positive regulation of cell proliferation	5	7.8125	0.0142577	808871, 807762, 791108, 817755, 781355	5.22592	19.6482
UCSC_TFBS	FREAC3 (FOXC1)	42	65.625	3.80124e-06	808871, 776785, 827025, 776092, 817755, 793975, 774014, 793935, 781355, 778793, 774392, 791588, 788512, 826724, 814638, 779109, 816950, 806833, 825087, 802078, 789381, 790907, 796083, 810282, 783129, 793385, 798521, 809188, 819483, 789025, 807448, 805955, 791108, 777479, 794950, 772370, 799002, 797105, 812283, 779237, 808912, 805873	1.78616	0.0046645
UCSC_TFBS	FREAC4 (FOXD1)	43	67.1875	1.3424e-05	808871, 776785, 820656, 798788, 827025, 776092, 807762, 817755, 793975, 793935, 778793, 774392, 791588, 788512, 826724, 814638, 790062, 816950, 806833, 825087, 802078, 789381, 790907, 796083, 810282, 783129, 798521, 809165, 809188, 789273, 778735, 789025, 807448, 805955, 791108, 777479, 794950, 772370, 799002, 812283, 779237, 808912, 805873	1.68233	0.0164717
UCSC_TFBS	S8 (Mesoderm specific Homeobox)	40	62.5	0.000161784	776785, 820656, 794279, 798788, 827025, 776092, 804961, 793975, 817755, 781355, 793935, 778793, 774392, 791588, 788512, 814638, 779109, 792863, 816950, 806833, 825087, 802078, 790907, 796083, 810282, 783129, 793385, 798521, 809165, 809188, 789273, 789025, 805955, 807448, 791108, 794950, 799002, 797105, 812283, 779237	1.60649	0.198349
UCSC_TFBS	FOXD3	32	50	0.000486436	808871, 776785, 794279, 827025, 776092, 817755, 781355, 778793, 774392, 814638, 816950, 806833, 802078, 791500, 790907, 796083, 810282, 783129, 793385, 798521, 809188, 789273, 805955, 807448, 791108, 777479, 794950, 772370, 808912, 797105, 812283, 805873	1.73024	0.595284
UCSC_TFBS	FREAC7 (FOXL1)	39	60.9375	0.00180053	808871, 794279, 827025, 776092, 804961, 817755, 781355, 778793, 774392, 791588, 788512, 826724, 786838, 814638, 779109, 792863, 816950, 806833, 825087, 802078, 790907, 789381, 796083, 810282, 783129, 798521, 809188, 789273, 807448, 805955, 791108, 777479, 794950, 772370, 797105, 779237, 808912, 819524, 805873	1.46886	2.18719
UCSC_TFBS	FREAC2 (FOXF2)	29	45.3125	0.00385993	776785, 808871, 827025, 798788, 776092, 817755, 793935, 778793, 774392, 814638, 816950, 806833, 802078, 790907, 789381, 796083, 810282, 783129, 793385, 798521, 809165, 809188, 807448, 791108, 794950, 777479, 772370, 779237, 805873	1.61192	4.63493
UCSC_TFBS	FOXJ2	47	73.4375	0.00517443	808871, 820656, 794279, 827025, 776092, 804961, 817755, 793975, 793935, 778793, 774392, 791588, 788512, 826724, 786838, 814638, 790062, 779109, 792863, 816950, 806833, 825087, 802078, 789381, 790907, 796083, 810282, 783129, 793385, 798521, 809165, 809188, 819483, 789273, 789025, 805955, 807448, 791108, 777479, 794950, 772370, 799002, 797105, 812283, 779237, 819524, 805873	1.29301	6.16775
UCSC_TFBS	FOXO3	23	35.9375	0.0275773	806833, 808871, 776785, 820656, 790907, 827025, 776092, 810282, 817755, 783129, 793385, 798521, 809188, 789273, 778793, 794950, 826724, 812283, 779237, 808912, 790062, 816950, 792863	1.52203	29.0477
UCSC_TFBS	FOXO1	31	48.4375	0.0321891	820656, 808871, 827025, 776092, 776434, 807762, 804961, 793975, 817755, 778793, 788512, 826724, 814638, 816950, 806833, 825087, 790907, 789381, 796083, 810282, 783129, 798521, 809188, 807448, 791108, 794950, 772370, 779237, 797105, 812283, 805873	1.35991	33.0683
UCSC_TFBS	MSX1	31	48.4375	0.0390618	808871, 820656, 776785, 798788, 776092, 793975, 817755, 774014, 781355, 778793, 774392, 791588, 788512, 812270, 814638, 816950, 806833, 802078, 790907, 796083, 810282, 783129, 793385, 798521, 807448, 791108, 777479, 772370, 808912, 779237, 793162	1.34048	38.673
Development, differentiation and specification
Proliferation & Cell Death
Homeobox TFs
MAPK (include FGF)
Transcription & regulation

## Sheet: 6.Reversed Reg. (DMGs)
Enrichment analysis of DMGs with reversed regulation in MEF-cells
Category	Term	Count	%	PValue	Genes	Fold Enrichment	FDR
UCSC_TFBS	FREAC2 (FOXF2)	21	42.8571	0.0165106	790133, 791830, 787462, 783422, 790130, 784958, 772496, 808878, 807156, 820287, 782897, 773892, 823659, 774832, 799804, 788978, 789011, 787331, 804385, 807622, 774727	1.59862	18.4779
UCSC_TFBS	NKX25	33	67.3469	0.0267638	790133, 813220, 787462, 806383, 790130, 826414, 808878, 820287, 823521, 782897, 790480, 823659, 773892, 791653, 801574, 798100, 789011, 804385, 815991, 791830, 772696, 817740, 784958, 772496, 807156, 801083, 774832, 799804, 788978, 806330, 787331, 774727, 781696	1.28261	28.3158

## Sheet: 7.DAVID ID (DEGs)
DAVID ID	Gene Symbol	Gene Name
787034	GDA	guanine deaminase
786834	SCN3A	sodium channel, voltage-gated, type III, alpha subunit
809678	SCN3B	sodium channel, voltage-gated, type III, beta
811161	RPLP2	ribosomal protein, large, P2 pseudogene 3; ribosomal protein, large, P2
790821	GFER	growth factor, augmenter of liver regeneration
794230	PIP5KL1	phosphatidylinositol-4-phosphate 5-kinase-like 1
782588	BTBD1	BTB (POZ) domain containing 1
796227	RPLP0	ribosomal protein, large, P0 pseudogene 2; ribosomal protein, large, P0 pseudogene 3; ribosomal protein, large, P0 pseudogene 6; ribosomal protein, large, P0
794792	RPLP1	ribosomal protein, large, P1
823799	BTBD3	BTB (POZ) domain containing 3
785766	TMEFF2	transmembrane protein with EGF-like and two follistatin-like domains 2
780710	ACAA2	hypothetical LOC648603; acetyl-Coenzyme A acyltransferase 2
798814	TMEFF1	transmembrane protein with EGF-like and two follistatin-like domains 1; chromosome 9 open reading frame 30; hypothetical LOC729538
793833	SCN2B	sodium channel, voltage-gated, type II, beta
784051	TFPT	TCF3 (E2A) fusion partner (in childhood Leukemia)
804791	BARHL1	BarH-like homeobox 1
799911	BARHL2	BarH-like homeobox 2
798466	UGCG	UDP-glucose ceramide glucosyltransferase
796676	BTBD7	BTB (POZ) domain containing 7
821793	BTBD6	BTB (POZ) domain containing 6
820051	GEM	GTP binding protein overexpressed in skeletal muscle
792861	OR1S2	olfactory receptor, family 1, subfamily S, member 2
807853	BTBD9	BTB (POZ) domain containing 9
794724	OR1S1	olfactory receptor, family 1, subfamily S, member 1
811178	BTBD8	BTB (POZ) domain containing 8
785980	RBMY1A3P	RNA binding motif protein, Y-linked, family 1, member A3 pseudogene
820625	TAGLN	transgelin
812968	HSD11B1	hydroxysteroid (11-beta) dehydrogenase 1
787305	TFPI	tissue factor pathway inhibitor (lipoprotein-associated coagulation inhibitor)
826339	HSD11B2	hydroxysteroid (11-beta) dehydrogenase 2
780816	LOC645084	DBF4 homolog pseudogene
775642	ACAA1	acetyl-Coenzyme A acyltransferase 1
791454	SCN1A	sodium channel, voltage-gated, type I, alpha subunit
812285	RALGPS2	Ral GEF with PH domain and SH3 binding motif 2
805506	SCN1B	sodium channel, voltage-gated, type I, beta
808060	RALGPS1	Ral GEF with PH domain and SH3 binding motif 1
812046	LOC401357	hypothetical LOC401357
818474	LOC392196	deubiquitinating enzyme 3 pseudogene
804803	T	T, brachyury homolog (mouse)
811786	ATN1	atrophin 1
812571	TYRO3P	TYRO3P protein tyrosine kinase pseudogene
811285	FAIM	Fas apoptotic inhibitory molecule
801763	PPAPDC1B	phosphatidic acid phosphatase type 2 domain containing 1B
819594	ACACA	acetyl-Coenzyme A carboxylase alpha
808918	GGH	gamma-glutamyl hydrolase (conjugase, folylpolygammaglutamyl hydrolase)
798303	OR1Q1	olfactory receptor, family 1, subfamily Q, member 1
778372	PPAPDC1A	phosphatidic acid phosphatase type 2 domain containing 1A
773743	ACACB	acetyl-Coenzyme A carboxylase beta
824996	SULT6B1	sulfotransferase family, cytosolic, 6B, member 1
814935	ZSCAN4	zinc finger and SCAN domain containing 4
778728	ZSCAN1	zinc finger and SCAN domain containing 1
818481	ZSCAN2	zinc finger and SCAN domain containing 2
780899	GGN	gametogenetin
791714	GH2	growth hormone 2
808464	GNGT1	guanine nucleotide binding protein (G protein), gamma transducing activity polypeptide 1
811855	GH1	growth hormone 1
812813	GNGT2	guanine nucleotide binding protein (G protein), gamma transducing activity polypeptide 2
779499	LOC344741	similar to heterogeneous nuclear ribonucleoprotein A1
783561	PARP9	poly (ADP-ribose) polymerase family, member 9
788324	LOC441666	zinc finger protein 91 pseudogene
798757	LOC442710	similar to EF hand calcium binding domain 1
785311	PARP8	poly (ADP-ribose) polymerase family, member 8
800653	POP1	processing of precursor 1, ribonuclease P/MRP subunit (S. cerevisiae)
795008	PARP6	poly (ADP-ribose) polymerase family, member 6
809553	PARP3	poly (ADP-ribose) polymerase family, member 3
786872	POP4	processing of precursor 4, ribonuclease P/MRP subunit (S. cerevisiae)
819713	PARP4	poly (ADP-ribose) polymerase family, member 4
782701	LOC442715	similar to insulin receptor substrate like protein
821303	POP5	processing of precursor 5, ribonuclease P/MRP subunit (S. cerevisiae)
806958	PARP1	poly (ADP-ribose) polymerase 1
792541	ACAD11	nephronophthisis 3 (adolescent); acyl-Coenzyme A dehydrogenase family, member 11
822653	PARP2	poly (ADP-ribose) polymerase 2
790234	ACAD10	acyl-Coenzyme A dehydrogenase family, member 10
781557	POP7	processing of precursor 7, ribonuclease P/MRP subunit (S. cerevisiae)
820827	BCKDK	branched chain ketoacid dehydrogenase kinase
795642	GFAP	glial fibrillary acidic protein
793684	MGRN1	mahogunin, ring finger 1
779444	ANP32A	hepatopoietin PCn127; acidic (leucine-rich) nuclear phosphoprotein 32 family, member A
772293	LOC441698	similar to RAP2B, member of RAS oncogene family
813513	AMY2B	amylase, alpha 2B (pancreatic)
779364	AMY2A	amylase, alpha 2A (pancreatic)
822729	GHR	growth hormone receptor
785599	PARVG	parvin, gamma
801087	LOC388022	hypothetical gene supported by AK131040
820895	MTERF	mitochondrial transcription termination factor
821692	GIP	gastric inhibitory polypeptide
825046	ANP32B	similar to Acidic leucine-rich nuclear phosphoprotein 32 family member B (PHAPI2 protein) (Silver-stainable protein SSP29) (Acidic protein rich in leucines); acidic (leucine-rich) nuclear phosphoprotein 32 family, member B
787982	AIFM1	apoptosis-inducing factor, mitochondrion-associated, 1
789870	ANP32C	acidic (leucine-rich) nuclear phosphoprotein 32 family, member C
779547	SNORA33	small nucleolar RNA, H/ACA box 33
785587	ANP32D	acidic (leucine-rich) nuclear phosphoprotein 32 family, member D
805328	SNORA32	TATA box binding protein (TBP)-associated factor, RNA polymerase I, D, 41kDa; small nucleolar RNA, H/ACA box 32; small nucleolar RNA, H/ACA box 25
780919	ANP32E	acidic (leucine-rich) nuclear phosphoprotein 32 family, member E
781308	SLC3A2	solute carrier family 3 (activators of dibasic and neutral amino acid transport), member 2
812073	GIF	gastric intrinsic factor (vitamin B synthesis)
779168	CCT6A	chaperonin containing TCP1, subunit 6A (zeta 1)
790891	SLC3A1	solute carrier family 3 (cystine, dibasic and neutral amino acid transporters, activator of cystine, dibasic and neutral amino acid transport), member 1
797912	BRWD3	bromodomain and WD repeat domain containing 3
809314	BRWD1	bromodomain and WD repeat domain containing 1
821936	FANCD2	Fanconi anemia, complementation group D2
791156	AMY1C	amylase, alpha 1A (salivary); amylase, alpha 1B (salivary); amylase, alpha 1C (salivary)
791156	AMY1B	amylase, alpha 1A (salivary); amylase, alpha 1B (salivary); amylase, alpha 1C (salivary)
825287	PARVB	parvin, beta
791156	AMY1A	amylase, alpha 1A (salivary); amylase, alpha 1B (salivary); amylase, alpha 1C (salivary)
818796	PARVA	parvin, alpha
779923	SCML4	sex comb on midleg-like 4 (Drosophila)
815966	PTOV1	prostate tumor overexpressed 1
824372	ECEL1	endothelin converting enzyme-like 1
823823	GK2	glycerol kinase 2
826113	SCML2	sex comb on midleg-like 2 (Drosophila)
825346	SCML1	sex comb on midleg-like 1 (Drosophila)
796698	UGDH	UDP-glucose dehydrogenase
794745	LOC401317	hypothetical LOC401317
786543	OFCC1	orofacial cleft 1 candidate 1
791679	PART1	prostate androgen-regulated transcript 1
807166	POT1	POT1 protection of telomeres 1 homolog (S. pombe)
772412	LOC401321	hypothetical LOC401321
785415	DOM3Z	dom-3 homolog Z (C. elegans)
810316	CCT6B	chaperonin containing TCP1, subunit 6B (zeta 2)
789882	PARS2	prolyl-tRNA synthetase 2, mitochondrial (putative)
777080	DHCR7	7-dehydrocholesterol reductase
783912	ATRN	attractin
826832	C20ORF7	chromosome 20 open reading frame 7
810495	C20ORF4	chromosome 20 open reading frame 4
803127	MANBA	mannosidase, beta A, lysosomal
813397	C20ORF3	chromosome 20 open reading frame 3
774934	ATRX	alpha thalassemia/mental retardation syndrome X-linked (RAD54 homolog, S. cerevisiae)
809039	GLA	galactosidase, alpha
789404	SPATA20	spermatogenesis associated 20
813478	OR1J2	olfactory receptor, family 1, subfamily J, member 2
803747	OR1J1	olfactory receptor, family 1, subfamily J, member 1
818788	OR1J4	olfactory receptor, family 1, subfamily J, member 4
809551	NR2E3	nuclear receptor subfamily 2, group E, member 3
819366	NR2E1	nuclear receptor subfamily 2, group E, member 1
798888	CTNNBL1	catenin, beta like 1
803149	NUDCD3	NudC domain containing 3
787369	NUDCD2	NudC domain containing 2
781724	NUDCD1	NudC domain containing 1
773988	ATG5	ATG5 autophagy related 5 homolog (S. cerevisiae)
813220	GALR1	galanin receptor 1
780764	ATG7	ATG7 autophagy related 7 homolog (S. cerevisiae)
779570	GALR3	galanin receptor 3
791119	GALR2	galanin receptor 2
814787	SPATA21	spermatogenesis associated 21
773575	SPATA22	spermatogenesis associated 22
800841	NET1	neuroepithelial cell transforming 1
774925	BCL10	B-cell CLL/lymphoma 10; hypothetical LOC646626
807914	OR1K1	olfactory receptor, family 1, subfamily K, member 1
817549	LOC645001	similar to heterogeneous nuclear ribonucleoprotein A1
800957	B3GNTL1	UDP-GlcNAc:betaGal beta-1,3-N-acetylglucosaminyltransferase-like 1
820359	FADD	Fas (TNFRSF6)-associated via death domain
802737	IL11RA	interleukin 11 receptor, alpha
814147	SPATA18	spermatogenesis associated 18 homolog (rat)
825349	SPATA19	spermatogenesis associated 19
792458	SPATA16	spermatogenesis associated 16
807305	NEU1	sialidase 1 (lysosomal sialidase)
787786	SPATA12	spermatogenesis associated 12
792288	NEU3	sialidase 3 (membrane sialidase)
778512	SPATA13	spermatogenesis associated 13
804816	NEU2	sialidase 2 (cytosolic sialidase)
783703	NEU4	sialidase 4
797586	ARHGDIG	Rho GDP dissociation inhibitor (GDI) gamma
784238	LOC645015	asparagine-linked glycosylation 1 homolog pseudogene; asparagine-linked glycosylation 1-like
777943	C13ORF1	chromosome 13 open reading frame 1
825730	TFE3	transcription factor binding to IGHM enhancer 3
792054	ST8SIA1	ST8 alpha-N-acetyl-neuraminide alpha-2,8-sialyltransferase 1
773781	TFEB	transcription factor EB
793148	ST8SIA3	ST8 alpha-N-acetyl-neuraminide alpha-2,8-sialyltransferase 3
805210	ST8SIA2	ST8 alpha-N-acetyl-neuraminide alpha-2,8-sialyltransferase 2
777726	ATF1	activating transcription factor 1
825375	NR2C2	nuclear receptor subfamily 2, group C, member 2
796169	ATF2	activating transcription factor 2
791164	EPM2AIP1	EPM2A (laforin) interacting protein 1
791911	NR2C1	nuclear receptor subfamily 2, group C, member 1
812104	QSER1	glutamine and serine rich 1
811372	TFEC	transcription factor EC
792992	SCN9A	sodium channel, voltage-gated, type IX, alpha subunit
796916	MANEA	mannosidase, endo-alpha
782343	TFF2	trefoil factor 2
783826	TFF3	trefoil factor 3 (intestinal)
781409	TFF1	trefoil factor 1
791118	ARHGDIA	Rho GDP dissociation inhibitor (GDI) alpha
785977	ARHGDIB	Rho GDP dissociation inhibitor (GDI) beta
792976	OR1I1	olfactory receptor, family 1, subfamily I, member 1
803621	SHPRH	SNF2 histone linker PHD RING helicase
776180	MEA1	male-enhanced antigen 1
796889	FLJ25758	hypothetical locus FLJ25758
794487	ATG3	ATG3 autophagy related 3 homolog (S. cerevisiae)
806579	ATF6	activating transcription factor 6
773177	HDAC5	histone deacetylase 5
806692	ATF5	activating transcription factor 5
781331	HDAC4	histone deacetylase 4
772524	ATF4	activating transcription factor 4 (tax-responsive enhancer element B67); activating transcription factor 4C
813328	HDAC3	histone deacetylase 3
785565	ATF3	activating transcription factor 3
814809	HDAC2	histone deacetylase 2
777963	ST8SIA6	ST8 alpha-N-acetyl-neuraminide alpha-2,8-sialyltransferase 6
775085	HDAC1	histone deacetylase 1
786206	FAAH	fatty acid amide hydrolase
815241	ST8SIA4	ST8 alpha-N-acetyl-neuraminide alpha-2,8-sialyltransferase 4
802072	ATF7	activating transcription factor 7
806886	RGAG1	retrotransposon gag domain containing 1
809289	ST8SIA5	ST8 alpha-N-acetyl-neuraminide alpha-2,8-sialyltransferase 5
796692	RGAG4	retrotransposon gag domain containing 4
797788	SCN8A	sodium channel, voltage gated, type VIII, alpha subunit
810282	HDAC9	histone deacetylase 9
823964	HDAC8	histone deacetylase 8
805460	HDAC6	histone deacetylase 6
796480	HINT3	histidine triad nucleotide binding protein 3
796971	HP1BP3	heterochromatin protein 1, binding protein 3
824865	HINT1	histidine triad nucleotide binding protein 1
787366	HINT2	histidine triad nucleotide binding protein 2
802050	LOC441617	similar to hCG1820409
826671	OR1N2	olfactory receptor, family 1, subfamily N, member 2
814364	OR1N1	olfactory receptor, family 1, subfamily N, member 1
772948	LOC390033	Ssu72 RNA polymerase II CTD phosphatase-like; SSU72 RNA polymerase II CTD phosphatase homolog pseudogene
772948	LOC390031	Ssu72 RNA polymerase II CTD phosphatase-like; SSU72 RNA polymerase II CTD phosphatase homolog pseudogene
823046	ALS2CR12	amyotrophic lateral sclerosis 2 (juvenile) chromosome region, candidate 12
807368	ACAD8	acyl-Coenzyme A dehydrogenase family, member 8
784317	SCN7A	sodium channel, voltage-gated, type VII, alpha
821828	ALS2CR11	amyotrophic lateral sclerosis 2 (juvenile) chromosome region, candidate 11
774874	ACAD9	acyl-Coenzyme A dehydrogenase family, member 9
798967	IMPDH1	IMP (inosine monophosphate) dehydrogenase 1
775514	IMPDH2	IMP (inosine monophosphate) dehydrogenase 2
794504	ACADM	acyl-Coenzyme A dehydrogenase, C-4 to C-12 straight chain
817315	ACADS	acyl-Coenzyme A dehydrogenase, C-2 to C-3 short chain
820830	LOC441601	septin 7 pseudogene
777105	GAN	gigaxonin
816244	ACADL	acyl-Coenzyme A dehydrogenase, long chain
793150	NEXN	nexilin (F actin binding protein)
791721	GAL	galanin prepropeptide
797391	GAK	cyclin G associated kinase
776708	GAA	glucosidase, alpha; acid
788711	LOC400236	hypothetical LOC400236
806585	MAPRE2	microtubule-associated protein, RP/EB family, member 2
800696	MAPRE1	microtubule-associated protein, RP/EB family, member 1
803268	MAPRE3	microtubule-associated protein, RP/EB family, member 3
805420	UGP2	UDP-glucose pyrophosphorylase 2
783630	SLC7A6OS	solute carrier family 7, member 6 opposite strand
772919	OR1L8	olfactory receptor, family 1, subfamily L, member 8
819325	OR1L6	olfactory receptor, family 1, subfamily L, member 6
808883	OR1L4	olfactory receptor, family 1, subfamily L, member 4
788113	OR1L3	olfactory receptor, family 1, subfamily L, member 3
823042	OR1L1	olfactory receptor, family 1, subfamily L, member 1
807913	MGC15885	hypothetical protein MGC15885
804728	TFAM	transcription factor A, mitochondrial
816209	ATIC	5-aminoimidazole-4-carboxamide ribonucleotide formyltransferase/IMP cyclohydrolase
795577	SCNN1G	sodium channel, nonvoltage-gated 1, gamma
801280	SCNN1B	sodium channel, nonvoltage-gated 1, beta
804178	SCN5A	sodium channel, voltage-gated, type V, alpha subunit
790880	SCNN1A	sodium channel, nonvoltage-gated 1 alpha
815462	SCNN1D	sodium channel, nonvoltage-gated 1, delta
818586	GBA	glucosidase, beta; acid (includes glucosylceramidase)
792240	RNF5P1	ring finger protein 5; ring finger protein 5 pseudogene 1
778253	OR1M1	olfactory receptor, family 1, subfamily M, member 1
781658	GCG	glucagon
782657	CUL4A	cullin 4A
787161	GCK	glucokinase (hexokinase 4)
810707	MEP1A	meprin A, alpha (PABA peptide hydrolase)
774093	MEP1B	meprin A, beta
776470	SCN4B	sodium channel, voltage-gated, type IV, beta
786893	FAF1	Fas (TNFRSF6) associated factor 1
813253	CUL4B	cullin 4B
786383	SCN4A	sodium channel, voltage-gated, type IV, alpha subunit
778781	GCA	grancalcin, EF-hand calcium binding protein
798464	RNF113B	ring finger protein 113B
789966	RNF113A	ring finger protein 113A
799538	HKR1	GLI-Kruppel family member HKR1
784676	IL6ST	interleukin 6 signal transducer (gp130, oncostatin M receptor)
811796	RAB3GAP1	RAB3 GTPase activating protein subunit 1 (catalytic)
809676	NELL1	NEL-like 1 (chicken)
786634	NELL2	NEL-like 2 (chicken)
779660	FST	follistatin
781166	PPCS	phosphopantothenoylcysteine synthetase
798050	NELF	nasal embryonic LHRH factor
779171	WWP2	WW domain containing E3 ubiquitin protein ligase 2
778845	WWP1	WW domain containing E3 ubiquitin protein ligase 1
796059	WWOX	WW domain containing oxidoreductase
793494	FTL	similar to ferritin, light polypeptide; ferritin, light polypeptide
789498	SGPL1	sphingosine-1-phosphate lyase 1
826764	C5AR1	complement component 5a receptor 1
799132	FRY	furry homolog (Drosophila)
817064	PPBP	pro-platelet basic protein (chemokine (C-X-C motif) ligand 7)
799992	ATP5C1	ATP synthase, H+ transporting, mitochondrial F1 complex, gamma polypeptide 1
795480	NEK8	NIMA (never in mitosis gene a)- related kinase 8
822706	OR2D2	olfactory receptor, family 2, subfamily D, member 2
821660	NEK9	NIMA (never in mitosis gene a)- related kinase 9
787468	OR2D3	olfactory receptor, family 2, subfamily D, member 3
797380	CDCA7L	cell division cycle associated 7-like
786261	NEK4	NIMA (never in mitosis gene a)-related kinase 4
773572	NEK5	NIMA (never in mitosis gene a)-related kinase 5
821792	MDH2	malate dehydrogenase 2, NAD (mitochondrial)
779711	NEK6	NIMA (never in mitosis gene a)-related kinase 6
796130	MDH1	malate dehydrogenase 1, NAD (soluble)
806310	NEK7	NIMA (never in mitosis gene a)-related kinase 7
776998	OR2B6	olfactory receptor, family 2, subfamily B, member 6
816370	FUS	fusion (involved in t(12;16) in malignant liposarcoma)
810310	OR2B3	olfactory receptor, family 2, subfamily B, member 3
807617	NEK3	NIMA (never in mitosis gene a)-related kinase 3
791562	NEK2	NIMA (never in mitosis gene a)-related kinase 2
817785	NEK1	NIMA (never in mitosis gene a)-related kinase 1
789476	ACAT2	acetyl-Coenzyme A acetyltransferase 2
812798	ACAT1	acetyl-Coenzyme A acetyltransferase 1
783023	PPAT	phosphoribosyl pyrophosphate amidotransferase
774091	NR1H2	nuclear receptor subfamily 1, group H, member 2
780031	PPAN	peter pan homolog (Drosophila)
807679	VRK1	vaccinia related kinase 1
825074	VRK2	vaccinia related kinase 2
799042	VRK3	vaccinia related kinase 3
816396	MAML3	mastermind-like 3 (Drosophila)
804198	OR2C3	olfactory receptor, family 2, subfamily C, member 3
791510	NR1H4	nuclear receptor subfamily 1, group H, member 4
773302	OR2C1	olfactory receptor, family 2, subfamily C, member 1
788206	NR1H3	nuclear receptor subfamily 1, group H, member 3
793770	TYROBP	TYRO protein tyrosine kinase binding protein
810265	MDFI	MyoD family inhibitor
826132	OR2A2	olfactory receptor, family 2, subfamily A, member 2
815469	OR2A5	olfactory receptor, family 2, subfamily A, member 5
780960	TM2D1	TM2 domain containing 1
796226	OR2A7	olfactory receptor, family 2, subfamily A, member 4; olfactory receptor, family 2, subfamily A, member 7
817208	TM2D2	TM2 domain containing 2
824735	MAML1	mastermind-like 1 (Drosophila)
787564	FLJ46257	hypothetical LOC400932
795322	MAML2	mastermind-like 2 (Drosophila)
784551	FTO	fat mass and obesity associated
796669	ALMS1	Alstrom syndrome 1
813807	TM2D3	TM2 domain containing 3
812822	AFG3L2	AFG3 ATPase family gene 3-like 2 (yeast)
796578	AFG3L1	AFG3 ATPase family gene 3-like 1 (S. cerevisiae)
795248	PPA2	pyrophosphatase (inorganic) 2
780317	PPA1	pyrophosphatase (inorganic) 1
784239	TNKS1BP1	tankyrase 1 binding protein 1, 182kDa
813178	NR1I3	nuclear receptor subfamily 1, group I, member 3
782948	ZFHX4	zinc finger homeobox 4
798276	NR1I2	nuclear receptor subfamily 1, group I, member 2
778167	SUPT16H	suppressor of Ty 16 homolog (S. cerevisiae); suppressor of Ty 16 homolog (S. cerevisiae) pseudogene
793829	FUK	fucokinase
815087	ZFHX2	zinc finger homeobox 2
777627	OR2B2	olfactory receptor, family 2, subfamily B, member 2
799131	STEAP3	STEAP family member 3
802962	OR10A5	olfactory receptor, family 10, subfamily A, member 5
785961	STEAP4	STEAP family member 4
777753	OR10A6	olfactory receptor, family 10, subfamily A, member 6
773930	OR10A3	olfactory receptor, family 10, subfamily A, member 3
781205	IER3IP1	immediate early response 3 interacting protein 1
786966	OR10A4	olfactory receptor, family 10, subfamily A, member 4
795096	EID2B	EP300 interacting inhibitor of differentiation 2B
772354	OR10A2	olfactory receptor, family 10, subfamily A, member 2
798493	LOC728758	protein (peptidylprolyl cis/trans isomerase) NIMA-interacting, 4 (parvulin) pseudogene
787343	NUDT9P1	nudix (nucleoside diphosphate linked moiety X)-type motif 9 pseudogene 1
809574	OR10A7	olfactory receptor, family 10, subfamily A, member 7
798616	FXN	frataxin
783569	LOC440558	hypothetical LOC440558
804647	LOC440570	hypothetical LOC440570
806863	OR2H2	olfactory receptor, family 2, subfamily H, member 2
804782	OR2H1	olfactory receptor, family 2, subfamily H, member 1
789114	STEAP2	six transmembrane epithelial antigen of the prostate 2
794050	STEAP1	six transmembrane epithelial antigen of the prostate 1
776246	MON1B	MON1 homolog B (yeast)
812280	MON1A	MON1 homolog A (yeast)
793195	PARD3	par-3 partitioning defective 3 homolog (C. elegans)
778544	NEO1	neogenin homolog 1 (chicken)
798146	OR2G3	olfactory receptor, family 2, subfamily G, member 3
800759	OR2G2	olfactory receptor, family 2, subfamily G, member 2
780357	NR1D1	nuclear receptor subfamily 1, group D, member 1
820207	MDC1	mediator of DNA-damage checkpoint 1
817731	OR2G6	olfactory receptor, family 2, subfamily G, member 6
815539	NR1D2	nuclear receptor subfamily 1, group D, member 2
780245	IL10RB	interleukin 10 receptor, beta
794258	IL10RA	interleukin 10 receptor, alpha
810988	LOC440577	nucleophosmin 1 (nucleolar phosphoprotein B23, numatrin) pseudogene 21; hypothetical LOC100131044; similar to nucleophosmin 1; nucleophosmin (nucleolar phosphoprotein B23, numatrin)
799346	NENF	neuron derived neurotrophic factor
777715	FLJ25715	hypothetical protein FLJ25715
799484	FYB	FYN binding protein (FYB-120/130)
779573	CSNK1A1L	casein kinase 1, alpha 1-like
794488	CP110	CP110 protein
777874	TEX9	testis expressed 9
775735	BLVRA	biliverdin reductase A
801021	OR2F2	olfactory receptor, family 2, subfamily F, member 2
810231	OR2F1	olfactory receptor, family 2, subfamily F, member 1
786415	TEX2	testis expressed 2
808310	MEOX2	mesenchyme homeobox 2
782219	MEOX1	mesenchyme homeobox 1
805245	FYN	FYN oncogene related to SRC, FGR, YES
795156	BLVRB	biliverdin reductase B (flavin reductase (NADPH))
786696	ATP5A1	ATP synthase, H+ transporting, mitochondrial F1 complex, alpha subunit 1, cardiac muscle
813718	LOC647264	hypothetical LOC647264
820105	LOC440518	similar to Golgin subfamily A member 8A/B (Golgi autoantigen golgin-67) (88 kDa Golgi protein) (Gm88 autoantigen)
803406	LOC647262	hypothetical LOC647262
777589	APOBEC3G	apolipoprotein B mRNA editing enzyme, catalytic polypeptide-like 3G
800484	LOC399715	FLJ46311 protein
780561	APOBEC3F	apolipoprotein B mRNA editing enzyme, catalytic polypeptide-like 3F
821154	APOBEC3C	apolipoprotein B mRNA editing enzyme, catalytic polypeptide-like 3C
773368	LOC401296	hypothetical LOC401296
824487	APOBEC3D	apolipoprotein B mRNA editing enzyme, catalytic polypeptide-like 3D
803216	APOBEC3B	apolipoprotein B mRNA editing enzyme, catalytic polypeptide-like 3B
805880	APOBEC3A	apolipoprotein B mRNA editing enzyme, catalytic polypeptide-like 3A
824670	TTC21A	tetratricopeptide repeat domain 21A
819064	FA2H	fatty acid 2-hydroxylase
793663	RAI14	retinoic acid induced 14
794338	LOC440525	proline rich 13 pseudogene
780747	NEBL	nebulette
801346	SEC61B	Sec61 beta subunit
787377	LSAMP	limbic system-associated membrane protein
805092	PYGO1	pygopus homolog 1 (Drosophila)
810892	PYGO2	pygopus homolog 2 (Drosophila)
778036	KRTAP22-1	keratin associated protein 22-1
782615	SEC61G	Sec61 gamma subunit
803957	ANTXRL	anthrax toxin receptor-like
777822	COPS7A	COP9 constitutive photomorphogenic homolog subunit 7A (Arabidopsis)
778217	COPS7B	COP9 constitutive photomorphogenic homolog subunit 7B (Arabidopsis)
815504	LOC647286	hypothetical LOC647286
783066	GFM2	G elongation factor, mitochondrial 2
784527	TAGAP	T-cell activation RhoGTPase activating protein
794100	LOC649425	similar to double homeobox 4c
823855	GFM1	G elongation factor, mitochondrial 1
774222	OR10C1	olfactory receptor, family 10, subfamily C, member 1
789044	LOC392221	similar to coiled-coil-helix-coiled-coil-helix domain containing 2
800291	FN1	fibronectin 1
786348	TESC	tescalcin
822675	SPTBN5	spectrin, beta, non-erythrocytic 5
810405	TTC21B	tetratricopeptide repeat domain 21B
777027	SPTBN4	spectrin, beta, non-erythrocytic 4
803809	UBOX5	U-box domain containing 5
778929	PPIF	peptidylprolyl isomerase F
816818	PLEKHA4	pleckstrin homology domain containing, family A (phosphoinositide binding specific) member 4
797027	PPIE	peptidylprolyl isomerase E (cyclophilin E)
784622	PLEKHA3	pleckstrin homology domain containing, family A (phosphoinositide binding specific) member 3
808522	PPIH	peptidylprolyl isomerase H (cyclophilin H)
783290	PLEKHA6	pleckstrin homology domain containing, family A member 6
791569	PPIG	peptidylprolyl isomerase G (cyclophilin G)
820398	PLEKHA5	pleckstrin homology domain containing, family A member 5
784769	PPIB	peptidylprolyl isomerase B (cyclophilin B)
793236	PLEKHA8	pleckstrin homology domain containing, family A (phosphoinositide binding specific) member 8
805019	PPIA	similar to TRIMCyp; peptidylprolyl isomerase A (cyclophilin A); peptidylprolyl isomerase A (cyclophilin A)-like 3
808366	PLEKHA7	pleckstrin homology domain containing, family A member 7
812066	FLG	filaggrin
776041	PPID	peptidylprolyl isomerase D
779893	PPIC	peptidylprolyl isomerase C (cyclophilin C)
812315	PLEKHA9	pleckstrin homology domain containing, family A (phosphoinositide binding specific) member 9
788928	SPTBN2	spectrin, beta, non-erythrocytic 2
826781	LOC392232	similar to ankyrin-like protein 1
802976	SPTBN1	spectrin, beta, non-erythrocytic 1
824080	ANTXR2	anthrax toxin receptor 2
789466	ANTXR1	anthrax toxin receptor 1
818391	SCMH1	sex comb on midleg homolog 1 (Drosophila)
802428	PHPT1	phosphohistidine phosphatase 1
799912	PLEKHA2	pleckstrin homology domain containing, family A (phosphoinositide binding specific) member 2
781579	PLEKHA1	pleckstrin homology domain containing, family A (phosphoinositide binding specific) member 1
816754	OR2A1	olfactory receptor, family 2, subfamily A, member 1; olfactory receptor, family 2, subfamily A, member 42
814846	SGPP1	sphingosine-1-phosphate phosphatase 1
777999	SGPP2	sphingosine-1-phosphate phosphotase 2
818858	PPOX	protoporphyrinogen oxidase
797338	CBFA2T3	core-binding factor, runt domain, alpha subunit 2; translocated to, 3
794552	CBFA2T2	core-binding factor, runt domain, alpha subunit 2; translocated to, 2
786105	LOC399753	hypothetical LOC399753
820697	TERC	telomerase RNA component
811394	PLEKHB2	pleckstrin homology domain containing, family B (evectins) member 2
813447	FOS	v-fos FBJ murine osteosarcoma viral oncogene homolog
813140	PLEKHB1	pleckstrin homology domain containing, family B (evectins) member 1
798438	ACOT11	acyl-CoA thioesterase 11
782192	ACOT12	acyl-CoA thioesterase 12
792368	MDN1	MDN1, midasin homolog (yeast)
809692	FLJ46284	hypothetical gene supported by AK128161
807490	TERT	telomerase reverse transcriptase
811761	CAMK1G	calcium/calmodulin-dependent protein kinase IG
787340	RALBP1	hypothetical LOC100129773; ralA binding protein 1
780307	PPAP2C	phosphatidic acid phosphatase type 2C
778601	NLRP8	NLR family, pyrin domain containing 8
806564	OR10J5	olfactory receptor, family 10, subfamily J, member 5
777636	OR10J3	olfactory receptor, family 10, subfamily J, member 3
806380	NLRP3	NLR family, pyrin domain containing 3
780180	OR10J1	olfactory receptor, family 10, subfamily J, member 1
794219	NLRP1	NLR family, pyrin domain containing 1
819683	LOC647208	similar to NY-REN-8 antigen
786760	ZMIZ2	zinc finger, MIZ-type containing 2
773203	MDM2	Mdm2 p53 binding protein homolog (mouse)
813217	MDM4	Mdm4 p53 binding protein homolog (mouse)
804015	MDM1	Mdm1 nuclear protein homolog (mouse)
793318	CAMK1D	calcium/calmodulin-dependent protein kinase ID
795249	CUEDC2	CUE domain containing 2
799806	FRK	fyn-related kinase
819699	CAMK2G	calcium/calmodulin-dependent protein kinase II gamma
799734	TIPARP	TCDD-inducible poly(ADP-ribose) polymerase
794161	OR10G2	olfactory receptor, family 10, subfamily G, member 2
807370	OR10G4	olfactory receptor, family 10, subfamily G, member 4
802268	OR10G3	olfactory receptor, family 10, subfamily G, member 3
816223	OR10G7	olfactory receptor, family 10, subfamily G, member 7
813020	OR10G8	olfactory receptor, family 10, subfamily G, member 8
795648	OR10G9	olfactory receptor, family 10, subfamily G, member 9
823182	CAMK2D	calcium/calmodulin-dependent protein kinase II delta
813858	TEPP	testis, prostate and placenta expressed
779924	NEFH	neurofilament, heavy polypeptide
784898	CAMK2B	calcium/calmodulin-dependent protein kinase II beta
819488	GFI1	growth factor independent 1 transcription repressor
806201	PPAP2A	phosphatidic acid phosphatase type 2A
805227	CAMK2A	calcium/calmodulin-dependent protein kinase II alpha
794232	NEFL	neurofilament, light polypeptide
809736	PPAP2B	phosphatidic acid phosphatase type 2B
807772	NEFM	neurofilament, medium polypeptide
789387	PPWD1	peptidylprolyl isomerase domain and WD repeat containing 1
775957	LOC401286	hypothetical LOC401286
825940	OR10H1	olfactory receptor, family 10, subfamily H, member 1
788810	PARK2	Parkinson disease (autosomal recessive, juvenile) 2, parkin
808784	OR10H5	olfactory receptor, family 10, subfamily H, member 5
792881	OR10H4	olfactory receptor, family 10, subfamily H, member 4
812790	LOC399744	hypothetical LOC399744
801389	PARK7	Parkinson disease (autosomal recessive, early onset) 7
818392	OR10H3	olfactory receptor, family 10, subfamily H, member 3
798399	OR10H2	olfactory receptor, family 10, subfamily H, member 2
818369	LOC392275	similar to sphingomyelin phosphodiesterase 3, neutral membrane
817098	ATXN1	ataxin 1
787373	ATXN2	ataxin 2
811657	ATXN3	ataxin 3
794447	ENDOG	endonuclease G
807999	ATXN7	ataxin 7
773231	PECAM1	platelet/endothelial cell adhesion molecule
823532	TEP1	telomerase-associated protein 1
805690	CUEDC1	CUE domain containing 1
799901	BMPR1B	bone morphogenetic protein receptor, type IB
800614	LOC649458	similar to hCG2036669
782300	BMPR1A	bone morphogenetic protein receptor, type IA; similar to ALK-3
776035	RPL18	ribosomal protein L18
783997	RPL17	ribosomal protein L17 pseudogene 22; ribosomal protein L17 pseudogene 36; ribosomal protein L17 pseudogene 20; similar to ribosomal protein L17; ribosomal protein L17 pseudogene 33; ribosomal protein L17 pseudogene 34; ribosomal protein L17 pseudogene 9; ribosomal protein L17; ribosomal protein L17 pseudogene 18; ribosomal protein L17 pseudogene 7; ribosomal protein L17 pseudogene 39
786531	RPL19	ribosomal protein L19; ribosomal protein L19 pseudogene 12
777984	RPL14	ribosomal protein L14
822027	RPL13	ribosomal protein L13 pseudogene 12; ribosomal protein L13
776766	T1560	T1560 protein
779090	RPL15	ribosomal protein L15 pseudogene 22; ribosomal protein L15 pseudogene 18; ribosomal protein L15 pseudogene 17; ribosomal protein L15 pseudogene 3; ribosomal protein L15 pseudogene 7; ribosomal protein L15
787089	ACBD7	acyl-Coenzyme A binding domain containing 7
787440	ACBD6	acyl-Coenzyme A binding domain containing 6
773926	ACBD5	acyl-Coenzyme A binding domain containing 5
802642	ACBD4	acyl-Coenzyme A binding domain containing 4
790382	LOC285074	anaphase promoting complex subunit 1 pseudogene
796905	ACBD3	acyl-Coenzyme A binding domain containing 3
775500	MALL	mal, T-cell differentiation protein-like
786454	LOC441554	similar to dual specificity phosphatase 8
799716	RPL10	ribosomal protein L10; ribosomal protein L10 pseudogene 15; ribosomal protein L10 pseudogene 6; ribosomal protein L10 pseudogene 16; ribosomal protein L10 pseudogene 9
810885	RPL11	ribosomal protein L11
783263	RPL12	ribosomal protein L12 pseudogene 2; ribosomal protein L12 pseudogene 32; ribosomal protein L12 pseudogene 35; ribosomal protein L12 pseudogene 19; ribosomal protein L12 pseudogene 6; ribosomal protein L12; ribosomal protein L12 pseudogene 14
801333	AUP1	ancient ubiquitous protein 1
825595	PTPRJ	protein tyrosine phosphatase, receptor type, J
822409	OR2S2	olfactory receptor, family 2, subfamily S, member 2
820632	PTPRK	protein tyrosine phosphatase, receptor type, K
800731	OPA3	optic atrophy 3 (autosomal recessive, with chorea and spastic paraplegia)
812621	PTPRM	protein tyrosine phosphatase, receptor type, M
799190	OPA1	optic atrophy 1 (autosomal dominant)
820737	PTPRF	protein tyrosine phosphatase, receptor type, F
786831	PTPRG	protein tyrosine phosphatase, receptor type, G
789828	PTPRH	protein tyrosine phosphatase, receptor type, H
793368	PTPRR	protein tyrosine phosphatase, receptor type, R
777883	LOC650024	similar to chromosome X open reading frame 48; chromosome X open reading frame 48
817489	PTPRS	protein tyrosine phosphatase, receptor type, S
820794	PTPRT	protein tyrosine phosphatase, receptor type, T
804214	PTPRU	protein tyrosine phosphatase, receptor type, U
785490	PTPRN	protein tyrosine phosphatase, receptor type, N
784056	PTPRO	protein tyrosine phosphatase, receptor type, O
805754	PTPRQ	protein tyrosine phosphatase, receptor type, Q
815233	LOC441548	similar to BTB (POZ) domain containing 7
824481	OR10K1	olfactory receptor, family 10, subfamily K, member 1
796364	OR10K2	olfactory receptor, family 10, subfamily K, member 2
798968	ACADSB	acyl-Coenzyme A dehydrogenase, short/branched chain
825693	OR2T2	olfactory receptor, family 2, subfamily T, member 2
808297	OR2T1	olfactory receptor, family 2, subfamily T, member 1
802592	OR2T4	olfactory receptor, family 2, subfamily T, member 4
799016	OR2T3	olfactory receptor, family 2, subfamily T, member 3
792482	PPT2	palmitoyl-protein thioesterase 2
796962	HFE	hemochromatosis
777657	PPT1	palmitoyl-protein thioesterase 1
822455	CYCSL1	cytochrome c, somatic-like 1 (pseudogene)
808900	PVRL4	poliovirus receptor-related 4
808346	PVRL1	poliovirus receptor-related 1 (herpesvirus entry mediator C)
792451	LOC285095	hypothetical LOC285095
777314	PVRL3	poliovirus receptor-related 3
775693	PVRL2	poliovirus receptor-related 2 (herpesvirus entry mediator B)
824936	OR2T5	olfactory receptor, family 2, subfamily T, member 5
816176	OR2T6	olfactory receptor, family 2, subfamily T, member 6
802198	OR2T8	olfactory receptor, family 2, subfamily T, member 8; olfactory receptor, family 2, subfamily W, member 3
773053	UNC45B	unc-45 homolog B (C. elegans)
823324	UNC45A	unc-45 homolog A (C. elegans)
803039	RANBP17	RAN binding protein 17
791716	NPLOC4	nuclear protein localization 4 homolog (S. cerevisiae)
800046	FAM108A1	family with sequence similarity 108, member A4; family with sequence similarity 108, member A5; family with sequence similarity 108, member A1
823002	MAOA	monoamine oxidase A
777273	MAOB	monoamine oxidase B
805832	LOC388181	hypothetical LOC388181
781586	HGD	homogentisate 1,2-dioxygenase (homogentisate oxidase)
796624	HGF	hepatocyte growth factor (hepapoietin A; scatter factor)
773120	FAM108A2	family with sequence similarity 108, member A2; family with sequence similarity 108, member A3
795173	HSPA12A	heat shock 70kDa protein 12A
777456	HSPA12B	heat shock 70kD protein 12B
796503	LOC441528	hypothetical protein LOC441528; similar to hCG1981372; similar to Serine/threonine-protein kinase PRKX (Protein kinase PKX1)
808580	MAP2	microtubule-associated protein 2
820016	MAP4	microtubule-associated protein 4
797875	HGS	hepatocyte growth factor-regulated tyrosine kinase substrate
794685	NUTF2	nuclear transport factor 2
789896	MAP7	microtubule-associated protein 7
776746	MAP6	microtubule-associated protein 6
792605	RANBP10	RAN binding protein 10
811603	HLF	hepatic leukemia factor
798991	UFC1	ubiquitin-fold modifier conjugating enzyme 1
803129	LOC388152	hypothetical LOC388152
789018	OR2V2	olfactory receptor, family 2, subfamily V, member 2
786977	COPB2	coatomer protein complex, subunit beta 2 (beta prime)
773696	LOC645177	hypothetical LOC645177
785888	LOC399900	hypothetical LOC399900
806196	POMGNT1	protein O-linked mannose beta1,2-N-acetylglucosaminyltransferase
822459	ADCK1	aarF domain containing kinase 1
796537	ADCK2	aarF domain containing kinase 2
813479	MAPT	microtubule-associated protein tau
797838	LOC401442	hypothetical LOC401442
817856	ADCK4	aarF domain containing kinase 4
792210	OR10P1	olfactory receptor, family 10, subfamily P, member 1
785610	ADCK5	aarF domain containing kinase 5
823119	ARHGEF4	Rho guanine nucleotide exchange factor (GEF) 4
808078	ARHGEF3	Rho guanine nucleotide exchange factor (GEF) 3
818916	ARHGEF2	Rho/Rac guanine nucleotide exchange factor (GEF) 2
794306	ARHGEF1	Rho guanine nucleotide exchange factor (GEF) 1
805520	ARHGEF7	Rho guanine nucleotide exchange factor (GEF) 7
777086	ARHGEF6	Rac/Cdc42 guanine nucleotide exchange factor (GEF) 6
804736	GMEB2	glucocorticoid modulatory element binding protein 2
817871	ARHGEF5	Rho guanine nucleotide exchange factor (GEF) 5
778285	GMEB1	glucocorticoid modulatory element binding protein 1
794538	HN1	hematological and neurological expressed 1
826874	ARHGEF9	Cdc42 guanine nucleotide exchange factor (GEF) 9; hypothetical protein LOC100134381
790527	OR2W5	olfactory receptor, family 2, subfamily W, member 5
802198	OR2W3	olfactory receptor, family 2, subfamily T, member 8; olfactory receptor, family 2, subfamily W, member 3
778914	OR2W1	olfactory receptor, family 2, subfamily W, member 1
784967	LOC645188	hypothetical LOC645188
772948	LOC441584	Ssu72 RNA polymerase II CTD phosphatase-like; SSU72 RNA polymerase II CTD phosphatase homolog pseudogene
819045	RPL41	ribosomal protein L41
805983	RPL3L	ribosomal protein L3-like
800697	CYBRD1	cytochrome b reductase 1
801899	LOC401431	hypothetical LOC401431
806455	GANAB	glucosidase, alpha; neutral AB
803377	RPL35	ribosomal protein L35; ribosomal protein L35 pseudogene 1; ribosomal protein L35 pseudogene 2
787919	GNG13	guanine nucleotide binding protein (G protein), gamma 13
779153	HK2	hexokinase 2 pseudogene; hexokinase 2
786934	RPL36	ribosomal protein L36; ribosomal protein L36 pseudogene 14
777438	HK1	hexokinase 1
790090	RPL37	ribosomal protein L37
817773	GNG11	guanine nucleotide binding protein (G protein), gamma 11
807516	RPL38	ribosomal protein L38
818491	GNG12	guanine nucleotide binding protein (G protein), gamma 12
782709	RPL39	ribosomal protein L39 pseudogene 10; ribosomal protein L39 pseudogene 20; ribosomal protein L39 pseudogene 27; ribosomal protein L39; ribosomal protein L39 pseudogene 13; ribosomal protein L39 pseudogene 32
823011	HCG4P6	HLA complex group 4 pseudogene 6
798725	RPL30	ribosomal protein L30
776761	RPL32	small nucleolar RNA, H/ACA box 7A; small nucleolar RNA, H/ACA box 7B; ribosomal protein L32
809911	HPSE2	heparanase 2
796446	RPL31	ribosomal protein L31 pseudogene 49; ribosomal protein L31 pseudogene 17; ribosomal protein L31
803929	RPL34	ribosomal protein L34
805896	HK3	hexokinase 3 (white cell)
803628	SPAG11A	sperm associated antigen 11A; sperm associated antigen 11B
824520	MAS1	MAS1 oncogene
794414	SLC4A8	solute carrier family 4, sodium bicarbonate cotransporter, member 8
820360	SLC4A7	solute carrier family 4, sodium bicarbonate cotransporter, member 7
796535	OR10R2	olfactory receptor, family 10, subfamily R, member 2
787197	SLC4A9	solute carrier family 4, sodium bicarbonate cotransporter, member 9
822858	RANBP3L	RAN binding protein 3-like
818141	MARS	methionyl-tRNA synthetase
792735	OR2Y1	olfactory receptor, family 2, subfamily Y, member 1
772996	PPY2	pancreatic polypeptide 2
785872	RPL26	ribosomal protein L26 pseudogene 33; ribosomal protein L26; ribosomal protein L26 pseudogene 16; ribosomal protein L26 pseudogene 19; ribosomal protein L26 pseudogene 6
791259	EXPH5	exophilin 5
784332	RPL27	ribosomal protein L27
800698	RPL24	ribosomal protein L24; ribosomal protein L24 pseudogene 6
820040	RPL28	ribosomal protein L28
823999	RPL29	ribosomal protein L29 pseudogene 9; ribosomal protein L29 pseudogene 12; ribosomal protein L29 pseudogene 11; ribosomal protein L29; ribosomal protein L29 pseudogene 26
780689	RPL23	ribosomal protein L23 pseudogene 6; ribosomal protein L23
782492	RPL22	ribosomal protein L22 pseudogene 11; ribosomal protein L22
793235	RPL21	ribosomal protein L21 pseudogene 134; ribosomal protein L21 pseudogene 80; ribosomal protein L21 pseudogene 20; ribosomal protein L21 pseudogene 46; ribosomal protein L21 pseudogene 45; ribosomal protein L21 pseudogene 131; ribosomal protein L21 pseudogene 16; ribosomal protein L21 pseudogene 53; ribosomal protein L21 pseudogene 120; ribosomal protein L21 pseudogene 37; ribosomal protein L21 pseu…
802091	GNG10	DnaJ (Hsp40) homolog, subfamily C , member 25; guanine nucleotide binding protein (G protein), gamma 10; DNAJC25-GNG10 readthrough transcript
811732	BNIP3L	BCL2/adenovirus E1B 19kDa interacting protein 3-like
804008	OR10Q1	olfactory receptor, family 10, subfamily Q, member 1
799303	LOC401410	hypothetical LOC401410
823254	CTNNAL1	catenin (cadherin-associated protein), alpha-like 1
814749	CAPZA3	capping protein (actin filament) muscle Z-line, alpha 3
823490	OR2J3	olfactory receptor, family 2, subfamily J, member 3
783150	OR10T2	olfactory receptor, family 10, subfamily T, member 2
786498	CAPZA2	capping protein (actin filament) muscle Z-line, alpha 2
799685	CAPZA1	capping protein (actin filament) muscle Z-line, alpha 1
824919	OR2J2	olfactory receptor, family 2, subfamily J, member 2
786429	LOC645128	similar to DEAD/H (Asp-Glu-Ala-Asp/His) box polypeptide 11
804534	SH2D5	SH2 domain containing 5
798840	LONRF3	LON peptidase N-terminal domain and ring finger 3
814351	LONRF1	LON peptidase N-terminal domain and ring finger 1
805810	LONRF2	LON peptidase N-terminal domain and ring finger 2
774725	MATK	megakaryocyte-associated tyrosine kinase
779465	OR10S1	olfactory receptor, family 10, subfamily S, member 1
777737	HAL	histidine ammonia-lyase
790025	OR2K2	olfactory receptor, family 2, subfamily K, member 2
819129	JUNB	jun B proto-oncogene
783127	LOC645139	poly(A) binding protein interacting protein 1; similar to poly(A) binding protein interacting protein 1
804435	NFU1	NFU1 iron-sulfur cluster scaffold homolog (S. cerevisiae)
826553	COPG2	coatomer protein complex, subunit gamma 2
774227	SRXN1	sulfiredoxin 1 homolog (S. cerevisiae)
791121	OR2L8	olfactory receptor, family 2, subfamily L, member 8
784940	CNTFR	ciliary neurotrophic factor receptor
801364	OR2L3	olfactory receptor, family 2, subfamily L, member 3
783021	LOC391092	similar to PRAME family member 17
797512	OR2L2	olfactory receptor, family 2, subfamily L, member 2
814334	JUND	jun D proto-oncogene
823404	RPL7A	ribosomal protein L7a pseudogene 70; ribosomal protein L7a; ribosomal protein L7a pseudogene 30; ribosomal protein L7a pseudogene 66; ribosomal protein L7a pseudogene 27; ribosomal protein L7a pseudogene 11; ribosomal protein L7a pseudogene 62
810002	LYSMD2	LysM, putative peptidoglycan-binding, domain containing 2
783537	LYSMD1	LysM, putative peptidoglycan-binding, domain containing 1
808307	LYSMD4	LysM, putative peptidoglycan-binding, domain containing 4
786508	OR10W1	olfactory receptor, family 10, subfamily W, member 1
786000	LYSMD3	LysM, putative peptidoglycan-binding, domain containing 3
781861	OR2M7	olfactory receptor, family 2, subfamily M, member 7
823165	TLR10	toll-like receptor 10
811371	ATP5J2	ATP synthase, H+ transporting, mitochondrial F0 complex, subunit F2
777923	LOC645126	profilin 1 pseudogene
775688	OR2M2	olfactory receptor, family 2, subfamily M, member 2
787534	OR2M3	olfactory receptor, family 2, subfamily M, member 3
802771	OR2M4	olfactory receptor, family 2, subfamily M, member 4
779489	OR2M5	olfactory receptor, family 2, subfamily M, member 5
772567	LOC645118	similar to BCL2/adenovirus E1B 19kD-interacting protein 3
813850	OR10V1	olfactory receptor, family 10, subfamily V, member 1
811758	LOC441511	similar to mitofusin 1
772928	DUOX2	dual oxidase 2
818777	DUOX1	dual oxidase 1
812616	PIP5K1B	phosphatidylinositol-4-phosphate 5-kinase, type I, beta
808370	WWC1	WW and C2 domain containing 1
811426	PIP5K1C	phosphatidylinositol-4-phosphate 5-kinase, type I, gamma
802911	WWC2	WW and C2 domain containing 2
804364	PIP5K1A	phosphatidylinositol-4-phosphate 5-kinase, type I, alpha
820268	CCRL2	chemokine (C-C motif) receptor-like 2
787957	HDC	histidine decarboxylase
796881	WWC3	WWC family member 3
774412	CABLES2	Cdk5 and Abl enzyme substrate 2
803212	CSF2RB	colony stimulating factor 2 receptor, beta, low-affinity (granulocyte-macrophage)
825524	IPMK	inositol polyphosphate multikinase
804181	CABLES1	Cdk5 and Abl enzyme substrate 1
802837	CSF2RA	colony stimulating factor 2 receptor, alpha, low-affinity (granulocyte-macrophage)
780026	CCRL1	chemokine (C-C motif) receptor-like 1
819919	NFX1	nuclear transcription factor, X-box binding 1
825640	CSHL1	chorionic somatomammotropin hormone-like 1
822314	LOC126536	hypothetical LOC126536
792449	MRC1L1	mannose receptor, C type 1-like 1
826586	IPO9	importin 9
793203	IPO8	importin 8
803859	ACADVL	acyl-Coenzyme A dehydrogenase, very long chain
810275	IPO7	importin 7
773580	LOC285033	hypothetical protein LOC285033
815727	IPO4	importin 4
782731	OR10X1	olfactory receptor, family 10, subfamily X, member 1
780983	LOC651118	similar to GTP-binding protein PTD004
785373	BTAF1	BTAF1 RNA polymerase II, B-TFIID transcription factor-associated, 170kDa (Mot1 homolog, S. cerevisiae)
805446	HBM	hemoglobin, mu
776650	NR3C2	nuclear receptor subfamily 3, group C, member 2
777354	NFYC	nuclear transcription factor Y, gamma
799704	ATP5G2	ATP synthase, H+ transporting, mitochondrial F0 complex, subunit C2 (subunit 9)
819299	NFYB	nuclear transcription factor Y, beta
773666	ATP5G1	ATP synthase, H+ transporting, mitochondrial F0 complex, subunit C1 (subunit 9)
810678	NFYA	nuclear transcription factor Y, alpha
817589	NR3C1	nuclear receptor subfamily 3, group C, member 1 (glucocorticoid receptor)
826891	ATP5G3	ATP synthase, H+ transporting, mitochondrial F0 complex, subunit C3 (subunit 9)
804883	UFM1	ubiquitin-fold modifier 1
822046	SH2B1	SH2B adaptor protein 1
779686	A4GNT	alpha-1,4-N-acetylglucosaminyltransferase
780509	HBB	hemoglobin, beta
820875	HBD	hemoglobin, delta
775709	BMP2KL	BMP2 inducible kinase-like
782306	SAAL1	serum amyloid A-like 1
781473	HCK	hemopoietic cell kinase
818987	ATP5F1	ATP synthase, H+ transporting, mitochondrial F0 complex, subunit B1
810743	DACH1	dachshund homolog 1 (Drosophila)
804080	OR10Z1	olfactory receptor, family 10, subfamily Z, member 1
793755	DACH2	dachshund homolog 2 (Drosophila)
812828	HBZ	hemoglobin, zeta
820090	ZRANB1	zinc finger, RAN-binding domain containing 1
813370	ZRANB3	zinc finger, RAN-binding domain containing 3
784179	IPPK	inositol 1,3,4,5,6-pentakisphosphate 2-kinase
775944	TBL1X	transducin (beta)-like 1X-linked
779901	TBL1Y	transducin (beta)-like 1Y-linked
825604	ADCY3	adenylate cyclase 3
779284	ADCY4	adenylate cyclase 4
816713	ADCY1	adenylate cyclase 1 (brain)
794950	ADCY2	adenylate cyclase 2 (brain)
822258	QPCTL	glutaminyl-peptide cyclotransferase-like
789530	ADCY7	adenylate cyclase 7
807563	ADCY8	adenylate cyclase 8 (brain)
814427	OVCH1	ovochymase 1
794935	ADCY5	adenylate cyclase 5
794130	OVCH2	ovochymase 2
807239	ADCY6	adenylate cyclase 6
818758	C14ORF50	chromosome 14 open reading frame 50
785592	TAF7L	TAF7-like RNA polymerase II, TATA box binding protein (TBP)-associated factor, 50kDa
816307	DUPD1	dual specificity phosphatase and pro isomerase domain containing 1
818566	PSKH2	protein serine kinase H2
783584	C14ORF49	chromosome 14 open reading frame 49
783884	MEI1	meiosis inhibitor 1
819128	RTBDN	retbindin
810997	PSKH1	protein serine kinase H1
807546	C14ORF48	chromosome 14 open reading frame 48
800935	LOC647323	hypothetical protein LOC647323
777009	DEPDC1B	DEP domain containing 1B
823037	LOC399898	hypothetical gene supported by AK128188
800220	DEPDC6	DEP domain containing 6
790165	LOC647309	Uncharacterized protein ENSP00000371466
796915	DEPDC7	DEP domain containing 7
826653	DEPDC1	DEP domain containing 1
822760	DKFZP686K1684	hypothetical gene supported by BX648962
821561	TAF6L	TAF6-like RNA polymerase II, p300/CBP-associated factor (PCAF)-associated factor, 65kDa
783743	C14ORF43	chromosome 14 open reading frame 43
826316	DEPDC4	DEP domain containing 4
782422	C14ORF45	chromosome 14 open reading frame 45
773360	DEPDC5	DEP domain containing 5
776190	C14ORF37	chromosome 14 open reading frame 37
814976	C14ORF39	chromosome 14 open reading frame 39
800305	LOC647310	similar to testis expressed gene 22
822848	KIAA0947	KIAA0947
795647	C14ORF70	chromosome 14 open reading frame 70
800490	TAF9B	TAF9B RNA polymerase II, TATA box binding protein (TBP)-associated factor, 31kDa
818756	C14ORF79	chromosome 14 open reading frame 79
799655	OR6W1P	olfactory receptor, family 6, subfamily W, member 1 pseudogene
778835	C14ORF73	chromosome 14 open reading frame 73
819981	C14ORF72	chromosome 14 open reading frame 72
790769	PASD1	PAS domain containing 1
795510	FCER1G	Fc fragment of IgE, high affinity I, receptor for; gamma polypeptide
816870	FCER1A	Fc fragment of IgE, high affinity I, receptor for; alpha polypeptide
820224	ANKMY2	ankyrin repeat and MYND domain containing 2
822166	ANKMY1	ankyrin repeat and MYND domain containing 1
787708	C14ORF68	chromosome 14 open reading frame 68
773081	ADPRH	ADP-ribosylarginine hydrolase
778482	YY1AP1	YY1 associated protein 1; gon-4-like (C. elegans)
825853	PSORS1C2	psoriasis susceptibility 1 candidate 2
784701	KIAA0922	KIAA0922
782049	PSORS1C1	psoriasis susceptibility 1 candidate 1
805794	IL5RA	interleukin 5 receptor, alpha
805065	COPS2	COP9 constitutive photomorphogenic homolog subunit 2 (Arabidopsis)
786690	COPS5	COP9 constitutive photomorphogenic homolog subunit 5 (Arabidopsis)
823085	HIP1R	huntingtin interacting protein 1 related
799250	COPS6	COP9 constitutive photomorphogenic homolog subunit 6 (Arabidopsis)
814582	COPS3	COP9 constitutive photomorphogenic homolog subunit 3 (Arabidopsis)
795079	COPS4	COP9 constitutive photomorphogenic homolog subunit 4 (Arabidopsis)
777321	OR11A1	olfactory receptor, family 11, subfamily A, member 1
777244	COPS8	COP9 constitutive photomorphogenic homolog subunit 8 (Arabidopsis)
776530	CAMKK1	calcium/calmodulin-dependent protein kinase kinase 1, alpha
821962	CAMKK2	calcium/calmodulin-dependent protein kinase kinase 2, beta
788766	RESP18	regulated endocrine-specific protein 18
819916	NR2F6	nuclear receptor subfamily 2, group F, member 6
788778	DOCK10	dedicator of cytokinesis 10
802477	NR2F2	nuclear receptor subfamily 2, group F, member 2
819603	DOCK11	dedicator of cytokinesis 11
796591	NR2F1	nuclear receptor subfamily 2, group F, member 1
819512	MED6	mediator complex subunit 6
817769	MED4	mediator complex subunit 4
800929	MED8	mediator complex subunit 8
810827	MED9	mediator complex subunit 9
786332	AVEN	apoptosis, caspase activation inhibitor
775420	MECR	mitochondrial trans-2-enoyl-CoA reductase
794466	PLEK2	pleckstrin 2
778771	NFS1	NFS1 nitrogen fixation 1 homolog (S. cerevisiae)
790167	HPRT1	hypoxanthine phosphoribosyltransferase 1
810237	LOC440434	hypothetical protein FLJ11822; aminopeptidase puromycin sensitive
826944	MEFV	Mediterranean fever
799547	MEG3	maternally expressed 3 (non-protein coding)
807143	C14ORF28	chromosome 14 open reading frame 28
776667	C14ORF21	chromosome 14 open reading frame 21
812744	OPN5	opsin 5
775133	ADCY9	adenylate cyclase 9
802736	C14ORF19	chromosome 14 open reading frame 19; immunoglobulin (CD79A) binding protein 1
785685	OPN3	opsin 3
809602	OPN4	opsin 4
819002	LOC399815	chromosome 10 open reading frame 88 pseudogene
821226	MAEA	macrophage erythroblast attacher
810936	ARNT2	aryl-hydrocarbon receptor nuclear translocator 2
801614	MAEL	maelstrom homolog (Drosophila)
776102	KLHL4	kelch-like 4 (Drosophila)
787319	MAF1	MAF1 homolog (S. cerevisiae)
798144	KLHL3	kelch-like 3 (Drosophila)
823072	KLHL2	kelch-like 2, Mayven (Drosophila)
778335	KLHL1	kelch-like 1 (Drosophila)
796500	GP9	glycoprotein IX (platelet)
799015	H19	H19, imprinted maternally expressed transcript (non-protein coding)
807091	KLHL7	kelch-like 7 (Drosophila)
801747	KLHL8	kelch-like 8 (Drosophila)
817810	KLHL5	kelch-like 5 (Drosophila)
806897	GP5	glycoprotein V (platelet)
782903	DYSF	dysferlin, limb girdle muscular dystrophy 2B (autosomal recessive)
798132	KLHL6	kelch-like 6 (Drosophila)
800661	GP6	glycoprotein VI (platelet)
822532	KLHL9	kelch-like 9 (Drosophila)
819256	GP2	glycoprotein 2 (zymogen granule membrane)
798275	SLC4A2	solute carrier family 4, anion exchanger, member 2 (erythrocyte membrane protein band 3-like 1)
810983	PARD3B	par-3 partitioning defective 3 homolog B (C. elegans)
791678	SLC4A1	solute carrier family 4, anion exchanger, member 1 (erythrocyte membrane protein band 3, Diego blood group)
790710	SLC4A4	solute carrier family 4, sodium bicarbonate cotransporter, member 4
792289	SLC4A3	solute carrier family 4, anion exchanger, member 3
813972	SLC4A5	solute carrier family 4, sodium bicarbonate cotransporter, member 5
812157	GUSBL1	glucuronidase, beta-like 1
822485	GUSBL2	glucuronidase, beta-like 2; glucuronidase, beta pseudogene
777228	IQCK	IQ motif containing K
809451	MADD	MAP-kinase activating death domain
775427	SDHAP3	succinate dehydrogenase complex, subunit A, flavoprotein pseudogene 3
784762	LOC399829	FLJ43861 protein
808971	ARNTL	aryl hydrocarbon receptor nuclear translocator-like
810893	MEPE	matrix extracellular phosphoglycoprotein
820136	GNS	glucosamine (N-acetyl)-6-sulfatase
821932	IQCH	IQ motif containing H
795534	IQCG	IQ motif containing G
780882	IQCD	IQ motif containing D
785044	OR2Z1	olfactory receptor, family 2, subfamily Z, member 1
808992	IQCC	IQ motif containing C
824821	IQCE	IQ motif containing E
797570	COPZ2	coatomer protein complex, subunit zeta 2
823205	GNE	glucosamine (UDP-N-acetyl)-2-epimerase/N-acetylmannosamine kinase
813482	COPZ1	coatomer protein complex, subunit zeta 1
805989	DSCAML1	Down syndrome cell adhesion molecule like 1
780348	OR11G2	olfactory receptor, family 11, subfamily G, member 2
774552	PTPLB	protein tyrosine phosphatase-like (proline instead of catalytic arginine), member b
785375	SLC30A1	solute carrier family 30 (zinc transporter), member 1
804743	LOC284009	hypothetical protein LOC284009
821237	PTPLA	protein tyrosine phosphatase-like (proline instead of catalytic arginine), member A
778337	SLC30A4	solute carrier family 30 (zinc transporter), member 4
807706	SLC30A5	solute carrier family 30 (zinc transporter), member 5
810255	SLC30A2	solute carrier family 30 (zinc transporter), member 2
811117	SLC30A3	solute carrier family 30 (zinc transporter), member 3
818884	AXIN2	axin 2
815528	TMSL3	thymosin-like 3
822560	GML	glycosylphosphatidylinositol anchored molecule like protein
792465	SLC30A8	solute carrier family 30 (zinc transporter), member 8
808738	SLC30A9	solute carrier family 30 (zinc transporter), member 9
776370	SLC30A6	solute carrier family 30 (zinc transporter), member 6
773813	MEST	mesoderm specific transcript homolog (mouse)
775481	AXIN1	axin 1
775837	SLC30A7	solute carrier family 30 (zinc transporter), member 7
794970	PTPN7	protein tyrosine phosphatase, non-receptor type 7
795599	PARD6A	par-6 partitioning defective 6 homolog alpha (C. elegans)
777953	MAFG	v-maf musculoaponeurotic fibrosarcoma oncogene homolog G (avian)
776776	PTPN6	protein tyrosine phosphatase, non-receptor type 6
785754	PARD6B	par-6 partitioning defective 6 homolog beta (C. elegans)
783635	MAFF	v-maf musculoaponeurotic fibrosarcoma oncogene homolog F (avian)
816737	PTPN9	protein tyrosine phosphatase, non-receptor type 9
789010	NFE2	nuclear factor (erythroid-derived 2), 45kDa
821229	PTPN3	protein tyrosine phosphatase, non-receptor type 3
818033	PTPN2	protein tyrosine phosphatase, non-receptor type 2
785846	MAFB	v-maf musculoaponeurotic fibrosarcoma oncogene homolog B (avian)
778413	PTPN5	protein tyrosine phosphatase, non-receptor type 5 (striatum-enriched)
821678	PTPN4	protein tyrosine phosphatase, non-receptor type 4 (megakaryocyte)
822942	OR11H4	olfactory receptor, family 11, subfamily H, member 4
781084	OR11H1	olfactory receptor, family 11, subfamily H, member 2; olfactory receptor, family 11, subfamily H, member 1; olfactory receptor, family 11, subfamily H, member 13 pseudogene; olfactory receptor, family 11, subfamily H, member 12
778103	MAFK	v-maf musculoaponeurotic fibrosarcoma oncogene homolog K (avian)
812936	HIST2H3C	histone cluster 1, H3j; histone cluster 1, H3i; histone cluster 1, H3h; histone cluster 1, H3g; histone cluster 1, H3f; histone cluster 1, H3e; histone cluster 1, H3d; histone cluster 1, H3c; histone cluster 1, H3b; histone cluster 1, H3a; histone cluster 1, H2ad; histone cluster 2, H3a; histone cluster 2, H3c; histone cluster 2, H3d
818127	OR11H6	olfactory receptor, family 11, subfamily H, member 6
793488	GLS	glutaminase
804522	OVCA2	candidate tumor suppressor in ovarian cancer 2
820602	PTPN1	protein tyrosine phosphatase, non-receptor type 1
800618	PARD6G	par-6 partitioning defective 6 homolog gamma (C. elegans)
784399	MAFA	v-maf musculoaponeurotic fibrosarcoma oncogene homolog A (avian)
777785	KIAA0913	KIAA0913
804711	ECHDC1	enoyl Coenzyme A hydratase domain containing 1
796034	ECHDC2	enoyl Coenzyme A hydratase domain containing 2
812633	ECHDC3	enoyl Coenzyme A hydratase domain containing 3
784692	HIST2H4A	histone cluster 1, H4l; histone cluster 1, H4k; histone cluster 4, H4; histone cluster 1, H4h; histone cluster 1, H4j; histone cluster 1, H4i; histone cluster 1, H4d; histone cluster 1, H4c; histone cluster 1, H4f; histone cluster 1, H4e; histone cluster 1, H4b; histone cluster 1, H4a; histone cluster 2, H4a; histone cluster 2, H4b
786712	MEN1	multiple endocrine neoplasia I
816814	GSS	glutathione synthetase
827002	GSR	glutathione reductase
818270	TDO2	tryptophan 2,3-dioxygenase
775114	GSN	gelsolin (amyloidosis, Finnish type)
801305	LOC392145	hypothetical LOC392145
817977	GEFT	RhoA/RAC/CDC42 exchange factor; solute carrier family 26, member 10
813268	FTSJ1	FtsJ homolog 1 (E. coli)
797109	IFNGR2	interferon gamma receptor 2 (interferon gamma transducer 1)
773658	FTSJ2	FtsJ homolog 2 (E. coli)
822282	IFNGR1	interferon gamma receptor 1
807668	FTSJ3	FtsJ homolog 3 (E. coli)
783895	C14ORF93	chromosome 14 open reading frame 93
815366	KIAA0907	KIAA0907
775760	GSC	goosecoid homeobox
825711	RASL12	RAS-like, family 12
782874	GRP	gastrin-releasing peptide
790424	BVES	blood vessel epicardial substance
821753	GRN	granulin
810126	KRTAP23-1	keratin associated protein 23-1
775002	BUB1B	budding uninhibited by benzimidazoles 1 homolog beta (yeast)
778317	HAGHL	hydroxyacylglutathione hydrolase-like
813036	C14ORF82	chromosome 14 open reading frame 82
826097	MELK	maternal embryonic leucine zipper kinase
826806	C14ORF80	chromosome 14 open reading frame 80
818199	TSPY2	testis specific protein, Y-linked 3; testis specific protein, Y-linked 2; testis specific protein, Y-linked 1; testis specific protein, Y-linked pseudogene 7
818199	TSPY1	testis specific protein, Y-linked 3; testis specific protein, Y-linked 2; testis specific protein, Y-linked 1; testis specific protein, Y-linked pseudogene 7
820155	MAL2	mal, T-cell differentiation protein 2
788954	RTN4RL1	reticulon 4 receptor-like 1
825513	ADPGK	ADP-dependent glucokinase
777514	LOC647343	T cell receptor beta variable 6-2 (gene/pseudogene); similar to T-cell receptor beta chain V region C5 precursor
800808	RSAD2	radical S-adenosyl methionine domain containing 2
822656	NFIX	nuclear factor I/X (CCAAT-binding transcription factor)
793199	RSAD1	radical S-adenosyl methionine domain containing 1
814946	SH3GLB2	SH3-domain GRB2-like endophilin B2
808345	SH3GLB1	SH3-domain GRB2-like endophilin B1
816438	RTN4RL2	reticulon 4 receptor-like 2
774214	MGC29506	hypothetical protein MGC29506
798492	RCSD1	RCSD domain containing 1
800094	BAHD1	bromo adjacent homology domain containing 1
805736	PTPRB	protein tyrosine phosphatase, receptor type, B
791890	PTPRC	protein tyrosine phosphatase, receptor type, C
784618	PTPRD	protein tyrosine phosphatase, receptor type, D
811645	PTPRE	protein tyrosine phosphatase, receptor type, E
809334	OR11L1	olfactory receptor, family 11, subfamily L, member 1
793588	PTPRA	protein tyrosine phosphatase, receptor type, A
786074	LOC401387	leucine-rich repeat and death domain-containing protein
815605	GPI	glucose phosphate isomerase
823786	OR3A3	olfactory receptor, family 3, subfamily A, member 3
783760	OR3A4	olfactory receptor, family 3, subfamily A, member 4
780833	OR3A1	olfactory receptor, family 3, subfamily A, member 1
825018	TDP1	tyrosyl-DNA phosphodiesterase 1
824063	OR3A2	olfactory receptor, family 3, subfamily A, member 2
816974	GPT	glutamic-pyruvate transaminase (alanine aminotransferase)
816650	NFIC	nuclear factor I/C (CCAAT-binding transcription factor)
809777	NFIA	nuclear factor I/A
803228	SPTAN1	spectrin, alpha, non-erythrocytic 1 (alpha-fodrin)
790544	NFIB	nuclear factor I/B
823582	H2BFXP	H2B histone family, member X, pseudogene
803655	LOC441454	hypothetical LOC728026; prothymosin, alpha; hypothetical gene supported by BC013859; prothymosin, alpha pseudogene 4 (gene sequence 112)
792095	AGTR1	angiotensin II receptor, type 1
780641	LOC441461	hypothetical LOC441461
811140	AGTR2	angiotensin II receptor, type 2
800760	MC1R	tubulin, beta 3; melanocortin 1 receptor (alpha melanocyte stimulating hormone receptor)
773117	CCR10	chemokine (C-C motif) receptor 10
815867	ILK	integrin-linked kinase
818175	PATZ1	POZ (BTB) and AT hook containing zinc finger 1
804187	LOC391322	similar to D-dopachrome tautomerase
806146	F8	coagulation factor VIII, procoagulant component
820621	F9	coagulation factor IX
815415	F7	coagulation factor VII (serum prothrombin conversion accelerator)
788934	H2BFWT	H2B histone family, member W, testis-specific
819650	F5	coagulation factor V (proaccelerin, labile factor)
801431	CD320	CD320 molecule
823833	F3	coagulation factor III (thromboplastin, tissue factor)
813839	MC2R	melanocortin 2 receptor (adrenocorticotropic hormone)
824466	PRKRIP1	PRKR interacting protein 1 (IL11 inducible)
789108	LOC401525	CDK2-associated protein 2 pseudogene
814236	MADCAM1	mucosal vascular addressin cell adhesion molecule 1
790642	ARL8A	ADP-ribosylation factor-like 8A
813731	ARL8B	ADP-ribosylation factor-like 8B
805105	SLC30A10	solute carrier family 30, member 10
824615	GC	group-specific component (vitamin D binding protein)
811677	LOC647070	hypothetical LOC647070
780005	PABPC5	poly(A) binding protein, cytoplasmic 5
796180	PABPC4	poly(A) binding protein, cytoplasmic 4 (inducible form)
819543	PPYR1	pancreatic polypeptide receptor 1
781630	AHCTF1	AT hook containing transcription factor 1; AT hook containing transcription factor 1 pseudogene
785751	KIAA1919	KIAA1919
820579	IL17C	interleukin 17C
808563	PEA15	phosphoprotein enriched in astrocytes 15
772776	IL17D	interleukin 17D
788115	SULT4A1	sulfotransferase family 4A, member 1
809613	IL17B	interleukin 17B
803057	INS	insulin-like growth factor 2 (somatomedin A); insulin; INS-IGF2 readthrough transcript
821747	IL17F	interleukin 17F
823185	PABPC3	poly(A) binding protein, cytoplasmic 3
804272	MTCP1	mature T-cell proliferation 1 neighbor; mature T-cell proliferation 1
788561	PABPC1	poly(A) binding protein, cytoplasmic pseudogene 5; poly(A) binding protein, cytoplasmic 1
796931	FH	fumarate hydratase
821203	LAPTM4B	lysosomal protein transmembrane 4 beta
808988	LAPTM4A	lysosomal protein transmembrane 4 alpha
813716	KIAA1920	KIAA1920 protein
785721	VDAC2	voltage-dependent anion channel 2
795339	VDAC3	voltage-dependent anion channel 3
798048	VDAC1	voltage-dependent anion channel 1; similar to voltage-dependent anion channel 1
809813	MCPH1	microcephalin 1
798722	GK	glycerol kinase 3 pseudogene; glycerol kinase
826234	OPRM1	opioid receptor, mu 1
787093	KCNAB3	potassium voltage-gated channel, shaker-related subfamily, beta member 3
821033	KCNAB2	potassium voltage-gated channel, shaker-related subfamily, beta member 2
814997	KCNAB1	potassium voltage-gated channel, shaker-related subfamily, beta member 1
798577	DPP10	dipeptidyl-peptidase 10
800319	ARL5A	ADP-ribosylation factor-like 5A
792046	LOC649238	similar to hCG1645335
817162	MC5R	melanocortin 5 receptor
805537	ARL5C	ADP-ribosylation factor-like 5C
826416	KDELR1	KDEL (Lys-Asp-Glu-Leu) endoplasmic reticulum protein retention receptor 1
784404	ARL5B	ADP-ribosylation factor-like 5B
803502	IHH	Indian hedgehog homolog (Drosophila)
816035	KDELR3	KDEL (Lys-Asp-Glu-Leu) endoplasmic reticulum protein retention receptor 3
776391	HYAL1	hyaluronoglucosaminidase 1
804040	LOC344967	acyl-CoA thioesterase 7 pseudogene
795959	KDELR2	KDEL (Lys-Asp-Glu-Leu) endoplasmic reticulum protein retention receptor 2
814485	KIAA1949	KIAA1949
794116	AR	androgen receptor
789209	HYAL2	hyaluronoglucosaminidase 2
781795	HIST1H1E	histone cluster 1, H1e
790698	HYAL3	hyaluronoglucosaminidase 3
781820	HIST1H1D	histone cluster 1, H1d
784865	HIST1H1C	histone cluster 1, H1c
799393	HIST1H1B	histone cluster 1, H1b
785179	HIST1H1A	histone cluster 1, H1a
819008	ARGFXP2	arginine-fifty homeobox pseudogene 2
772980	OSTM1	osteopetrosis associated transmembrane protein 1
784691	HYAL4	hyaluronoglucosaminidase 4
826533	H2AFB3	H2A histone family, member B2; H2A histone family, member B3
813057	HIST1H1T	histone cluster 1, H1t
780067	LOC391358	tRNA methyltransferase 11-2 homolog (S. cerevisiae); similar to CG12975
819682	IL12A	interleukin 12A (natural killer cell stimulatory factor 1, cytotoxic lymphocyte maturation factor 1, p35)
818683	SORT1	sortilin 1
811614	IL12B	interleukin 12B (natural killer cell stimulatory factor 2, cytotoxic lymphocyte maturation factor 2, p40)
810569	LOC729603	calcium binding protein P22 pseudogene
820961	ARL4D	ADP-ribosylation factor-like 4D
775516	ARL4C	ADP-ribosylation factor-like 4C
798488	ARL4A	ADP-ribosylation factor-like 4A
808904	C7	complement component 7
807777	BCMO1	beta-carotene 15,15'-monooxygenase 1
780578	C9	complement component 9
821182	EXOC7	exocyst complex component 7
794018	C3	similar to Complement C3 precursor; complement component 3; hypothetical protein LOC100133511
781171	EXOC8	exocyst complex component 8
807872	KIAA1958	KIAA1958
817237	C6	complement component 6
775025	OPRK1	opioid receptor, kappa 1
806584	C5	complement component 5
776869	PCOLCE	procollagen C-endopeptidase enhancer
781627	HDGFRP3	hepatoma-derived growth factor, related protein 3
810735	LRRTM4	leucine rich repeat transmembrane neuronal 4
807229	LRRTM3	leucine rich repeat transmembrane neuronal 3
780223	LRRTM2	leucine rich repeat transmembrane neuronal 2
778892	LRRTM1	leucine rich repeat transmembrane neuronal 1
813758	EXOC4	exocyst complex component 4
777767	EXOC6	exocyst complex component 6
814372	MC3R	melanocortin 3 receptor
788240	C2	complement component 2
804627	NBEAL2	neurobeachin-like 2
777121	NBEAL1	neurobeachin-like 1
802130	EXOC2	exocyst complex component 2
775981	EXOC1	exocyst complex component 1
777211	IL4	interleukin 4
787553	IL3	interleukin 3 (colony-stimulating factor, multiple)
825577	IL6	interleukin 6 (interferon, beta 2)
790317	IL5	interleukin 5 (colony-stimulating factor, eosinophil)
772471	IL8	interleukin 8
814876	OPRL1	opiate receptor-like 1
789748	IL7	interleukin 7
816624	LOC441426	hypothetical gene supported by AK126863
826497	CS	citrate synthase
793992	IL9	interleukin 9
799142	NTNG1	netrin G1
825296	NTNG2	netrin G2
795191	KIAA1967	KIAA1967
772948	LOC136157	Ssu72 RNA polymerase II CTD phosphatase-like; SSU72 RNA polymerase II CTD phosphatase homolog pseudogene
815579	LOC401589	hypothetical LOC401589; hypothetical LOC100129860
821763	MC4R	melanocortin 4 receptor
818360	LOC649264	similar to hCG40360
782841	CP	ceruloplasmin (ferroxidase)
818700	CD302	CD302 molecule; lymphocyte antigen 75
809004	IL2	interleukin 2
801800	PRC1	protein regulator of cytokinesis 1
822152	RBM15B	RNA binding motif protein 15B
811288	IDE	insulin-degrading enzyme
813136	KNTC1	kinetochore associated 1
790906	TXLNB	taxilin beta
820361	CXCL11	chemokine (C-X-C motif) ligand 11
793867	LZTFL1	leucine zipper transcription factor-like 1
821438	CXCL12	chemokine (C-X-C motif) ligand 12 (stromal cell-derived factor 1)
823144	FDFT1	farnesyl-diphosphate farnesyltransferase 1
779059	CXCL10	chemokine (C-X-C motif) ligand 10
785820	IDS	iduronate 2-sulfatase
823477	CYGB	cytoglobin
807326	MB	myoglobin
785911	PABPN1	poly(A) binding protein, nuclear 1
803965	BST2	NPC-A-7; bone marrow stromal cell antigen 2
804807	BST1	bone marrow stromal cell antigen 1
795460	POLR2J2	polymerase (RNA) II (DNA directed) polypeptide J3; polymerase (RNA) II (DNA directed) polypeptide J2
795460	POLR2J3	polymerase (RNA) II (DNA directed) polypeptide J3; polymerase (RNA) II (DNA directed) polypeptide J2
805747	PRCC	papillary renal cell carcinoma (translocation-associated)
793436	PRCP	prolylcarboxypeptidase (angiotensinase C)
820807	ABCA8	ATP-binding cassette, sub-family A (ABC1), member 8
818496	ABCA7	ATP-binding cassette, sub-family A (ABC1), member 7
784692	HIST1H4L	histone cluster 1, H4l; histone cluster 1, H4k; histone cluster 4, H4; histone cluster 1, H4h; histone cluster 1, H4j; histone cluster 1, H4i; histone cluster 1, H4d; histone cluster 1, H4c; histone cluster 1, H4f; histone cluster 1, H4e; histone cluster 1, H4b; histone cluster 1, H4a; histone cluster 2, H4a; histone cluster 2, H4b
821008	ABCA9	ATP-binding cassette, sub-family A (ABC1), member 9
784692	HIST1H4K	histone cluster 1, H4l; histone cluster 1, H4k; histone cluster 4, H4; histone cluster 1, H4h; histone cluster 1, H4j; histone cluster 1, H4i; histone cluster 1, H4d; histone cluster 1, H4c; histone cluster 1, H4f; histone cluster 1, H4e; histone cluster 1, H4b; histone cluster 1, H4a; histone cluster 2, H4a; histone cluster 2, H4b
798879	MAPKAPK5	mitogen-activated protein kinase-activated protein kinase 5
795639	MAPKAPK3	mitogen-activated protein kinase-activated protein kinase 3
821979	ABCA2	ATP-binding cassette, sub-family A (ABC1), member 2
820715	MAPKAPK2	mitogen-activated protein kinase-activated protein kinase 2
789225	ABCA1	ATP-binding cassette, sub-family A (ABC1), member 1
808254	ABCA4	ATP-binding cassette, sub-family A (ABC1), member 4
814864	LOC400027	hypothetical protein LOC400027
806330	ABCA3	ATP-binding cassette, sub-family A (ABC1), member 3
802212	ABCA6	ATP-binding cassette, sub-family A (ABC1), member 6
826533	H2AFB2	H2A histone family, member B2; H2A histone family, member B3
807917	ABCA5	ATP-binding cassette, sub-family A (ABC1), member 5
819442	H2AFB1	H2A histone family, member B1
816734	TTYH3	tweety homolog 3 (Drosophila)
775351	KDELC1	KDEL (Lys-Asp-Glu-Leu) containing 1
824139	KDELC2	KDEL (Lys-Asp-Glu-Leu) containing 2
784692	HIST1H4A	histone cluster 1, H4l; histone cluster 1, H4k; histone cluster 4, H4; histone cluster 1, H4h; histone cluster 1, H4j; histone cluster 1, H4i; histone cluster 1, H4d; histone cluster 1, H4c; histone cluster 1, H4f; histone cluster 1, H4e; histone cluster 1, H4b; histone cluster 1, H4a; histone cluster 2, H4a; histone cluster 2, H4b
784692	HIST1H4B	histone cluster 1, H4l; histone cluster 1, H4k; histone cluster 4, H4; histone cluster 1, H4h; histone cluster 1, H4j; histone cluster 1, H4i; histone cluster 1, H4d; histone cluster 1, H4c; histone cluster 1, H4f; histone cluster 1, H4e; histone cluster 1, H4b; histone cluster 1, H4a; histone cluster 2, H4a; histone cluster 2, H4b
801272	TTYH2	tweety homolog 2 (Drosophila)
784215	TTYH1	tweety homolog 1 (Drosophila)
773588	OR2T33	olfactory receptor, family 2, subfamily T, member 33
784692	HIST1H4E	histone cluster 1, H4l; histone cluster 1, H4k; histone cluster 4, H4; histone cluster 1, H4h; histone cluster 1, H4j; histone cluster 1, H4i; histone cluster 1, H4d; histone cluster 1, H4c; histone cluster 1, H4f; histone cluster 1, H4e; histone cluster 1, H4b; histone cluster 1, H4a; histone cluster 2, H4a; histone cluster 2, H4b
784692	HIST1H4F	histone cluster 1, H4l; histone cluster 1, H4k; histone cluster 4, H4; histone cluster 1, H4h; histone cluster 1, H4j; histone cluster 1, H4i; histone cluster 1, H4d; histone cluster 1, H4c; histone cluster 1, H4f; histone cluster 1, H4e; histone cluster 1, H4b; histone cluster 1, H4a; histone cluster 2, H4a; histone cluster 2, H4b
785860	OR2T35	olfactory receptor, family 2, subfamily T, member 35
784692	HIST1H4C	histone cluster 1, H4l; histone cluster 1, H4k; histone cluster 4, H4; histone cluster 1, H4h; histone cluster 1, H4j; histone cluster 1, H4i; histone cluster 1, H4d; histone cluster 1, H4c; histone cluster 1, H4f; histone cluster 1, H4e; histone cluster 1, H4b; histone cluster 1, H4a; histone cluster 2, H4a; histone cluster 2, H4b
787633	OR2T34	olfactory receptor, family 2, subfamily T, member 34
784692	HIST1H4D	histone cluster 1, H4l; histone cluster 1, H4k; histone cluster 4, H4; histone cluster 1, H4h; histone cluster 1, H4j; histone cluster 1, H4i; histone cluster 1, H4d; histone cluster 1, H4c; histone cluster 1, H4f; histone cluster 1, H4e; histone cluster 1, H4b; histone cluster 1, H4a; histone cluster 2, H4a; histone cluster 2, H4b
784692	HIST1H4I	histone cluster 1, H4l; histone cluster 1, H4k; histone cluster 4, H4; histone cluster 1, H4h; histone cluster 1, H4j; histone cluster 1, H4i; histone cluster 1, H4d; histone cluster 1, H4c; histone cluster 1, H4f; histone cluster 1, H4e; histone cluster 1, H4b; histone cluster 1, H4a; histone cluster 2, H4a; histone cluster 2, H4b
784692	HIST1H4J	histone cluster 1, H4l; histone cluster 1, H4k; histone cluster 4, H4; histone cluster 1, H4h; histone cluster 1, H4j; histone cluster 1, H4i; histone cluster 1, H4d; histone cluster 1, H4c; histone cluster 1, H4f; histone cluster 1, H4e; histone cluster 1, H4b; histone cluster 1, H4a; histone cluster 2, H4a; histone cluster 2, H4b
819984	HIST1H4G	histone cluster 1, H4g
784692	HIST1H4H	histone cluster 1, H4l; histone cluster 1, H4k; histone cluster 4, H4; histone cluster 1, H4h; histone cluster 1, H4j; histone cluster 1, H4i; histone cluster 1, H4d; histone cluster 1, H4c; histone cluster 1, H4f; histone cluster 1, H4e; histone cluster 1, H4b; histone cluster 1, H4a; histone cluster 2, H4a; histone cluster 2, H4b
820178	PRB2	proline-rich protein BstNI subfamily 1; proline-rich protein BstNI subfamily 2; proline-rich protein BstNI subfamily 4
794085	PRB3	proline-rich protein BstNI subfamily 3
812936	HIST1H3J	histone cluster 1, H3j; histone cluster 1, H3i; histone cluster 1, H3h; histone cluster 1, H3g; histone cluster 1, H3f; histone cluster 1, H3e; histone cluster 1, H3d; histone cluster 1, H3c; histone cluster 1, H3b; histone cluster 1, H3a; histone cluster 1, H2ad; histone cluster 2, H3a; histone cluster 2, H3c; histone cluster 2, H3d
820683	ABCB9	ATP-binding cassette, sub-family B (MDR/TAP), member 9
820178	PRB1	proline-rich protein BstNI subfamily 1; proline-rich protein BstNI subfamily 2; proline-rich protein BstNI subfamily 4
780609	S100P	S100 calcium binding protein P
805769	ABCB8	ATP-binding cassette, sub-family B (MDR/TAP), member 8
782017	RBM12B	RNA binding motif protein 12B
820178	PRB4	proline-rich protein BstNI subfamily 1; proline-rich protein BstNI subfamily 2; proline-rich protein BstNI subfamily 4
823923	IGJ	immunoglobulin J polypeptide, linker protein for immunoglobulin alpha and mu polypeptides
810553	JRKL	jerky homolog-like (mouse)
810691	NR4A2	nuclear receptor subfamily 4, group A, member 2
805429	NR4A1	nuclear receptor subfamily 4, group A, member 1
824338	ABCB1	ATP-binding cassette, sub-family B (MDR/TAP), member 1
802896	LOC400019	hypothetical LOC400019
789593	NR4A3	nuclear receptor subfamily 4, group A, member 3
774882	ABCB7	ATP-binding cassette, sub-family B (MDR/TAP), member 7
787263	CYB561	cytochrome b-561
798203	S100Z	S100 calcium binding protein Z
794043	ABCB6	ATP-binding cassette, sub-family B (MDR/TAP), member 6
795633	LOC391378	similar to heterogeneous nuclear ribonucleoprotein A1
820447	ABCB5	ATP-binding cassette, sub-family B (MDR/TAP), member 5; small nuclear ribonucleoprotein 35kDa (U11/U12)
803370	ABCB4	ATP-binding cassette, sub-family B (MDR/TAP), member 4
816322	DNMBP	dynamin binding protein
796021	FLJ25996	FLJ25996 protein
801510	TTTY17A	testis-specific transcript, Y-linked 17A
798520	HILS1	histone linker H1 domain, spermatid-specific 1
823886	OR2T29	olfactory receptor, family 2, subfamily T, member 29
785857	S100B	S100 calcium binding protein B
801362	FREM3	FRAS1 related extracellular matrix 3
792223	CXCL14	chemokine (C-X-C motif) ligand 14
772700	OR2T27	olfactory receptor, family 2, subfamily T, member 7; olfactory receptor, family 2, subfamily T, member 27
818990	FREM2	FRAS1 related extracellular matrix protein 2
781749	CXCL13	chemokine (C-X-C motif) ligand 13
813601	FREM1	FRAS1 related extracellular matrix 1
802168	CXCL16	chemokine (C-X-C motif) ligand 16
804913	PRAC	prostate cancer susceptibility candidate
812936	HIST1H3A	histone cluster 1, H3j; histone cluster 1, H3i; histone cluster 1, H3h; histone cluster 1, H3g; histone cluster 1, H3f; histone cluster 1, H3e; histone cluster 1, H3d; histone cluster 1, H3c; histone cluster 1, H3b; histone cluster 1, H3a; histone cluster 1, H2ad; histone cluster 2, H3a; histone cluster 2, H3c; histone cluster 2, H3d
812936	HIST1H3B	histone cluster 1, H3j; histone cluster 1, H3i; histone cluster 1, H3h; histone cluster 1, H3g; histone cluster 1, H3f; histone cluster 1, H3e; histone cluster 1, H3d; histone cluster 1, H3c; histone cluster 1, H3b; histone cluster 1, H3a; histone cluster 1, H2ad; histone cluster 2, H3a; histone cluster 2, H3c; histone cluster 2, H3d
814762	S100G	S100 calcium binding protein G
812936	HIST1H3C	histone cluster 1, H3j; histone cluster 1, H3i; histone cluster 1, H3h; histone cluster 1, H3g; histone cluster 1, H3f; histone cluster 1, H3e; histone cluster 1, H3d; histone cluster 1, H3c; histone cluster 1, H3b; histone cluster 1, H3a; histone cluster 1, H2ad; histone cluster 2, H3a; histone cluster 2, H3c; histone cluster 2, H3d
812936	HIST1H3D	histone cluster 1, H3j; histone cluster 1, H3i; histone cluster 1, H3h; histone cluster 1, H3g; histone cluster 1, H3f; histone cluster 1, H3e; histone cluster 1, H3d; histone cluster 1, H3c; histone cluster 1, H3b; histone cluster 1, H3a; histone cluster 1, H2ad; histone cluster 2, H3a; histone cluster 2, H3c; histone cluster 2, H3d
812936	HIST1H3F	histone cluster 1, H3j; histone cluster 1, H3i; histone cluster 1, H3h; histone cluster 1, H3g; histone cluster 1, H3f; histone cluster 1, H3e; histone cluster 1, H3d; histone cluster 1, H3c; histone cluster 1, H3b; histone cluster 1, H3a; histone cluster 1, H2ad; histone cluster 2, H3a; histone cluster 2, H3c; histone cluster 2, H3d
812936	HIST1H3G	histone cluster 1, H3j; histone cluster 1, H3i; histone cluster 1, H3h; histone cluster 1, H3g; histone cluster 1, H3f; histone cluster 1, H3e; histone cluster 1, H3d; histone cluster 1, H3c; histone cluster 1, H3b; histone cluster 1, H3a; histone cluster 1, H2ad; histone cluster 2, H3a; histone cluster 2, H3c; histone cluster 2, H3d
812936	HIST1H3H	histone cluster 1, H3j; histone cluster 1, H3i; histone cluster 1, H3h; histone cluster 1, H3g; histone cluster 1, H3f; histone cluster 1, H3e; histone cluster 1, H3d; histone cluster 1, H3c; histone cluster 1, H3b; histone cluster 1, H3a; histone cluster 1, H2ad; histone cluster 2, H3a; histone cluster 2, H3c; histone cluster 2, H3d
805596	PC	pyruvate carboxylase
812936	HIST1H3I	histone cluster 1, H3j; histone cluster 1, H3i; histone cluster 1, H3h; histone cluster 1, H3g; histone cluster 1, H3f; histone cluster 1, H3e; histone cluster 1, H3d; histone cluster 1, H3c; histone cluster 1, H3b; histone cluster 1, H3a; histone cluster 1, H2ad; histone cluster 2, H3a; histone cluster 2, H3c; histone cluster 2, H3d
791948	CYC1	cytochrome c-1
821897	HR	hairless homolog (mouse)
816629	HP	haptoglobin-related protein; haptoglobin
800441	OR2T10	olfactory receptor, family 2, subfamily T, member 10
823226	LACE1	lactation elevated 1
788869	OR2T11	olfactory receptor, family 2, subfamily T, member 11
800682	OR2T12	olfactory receptor, family 2, subfamily T, member 12
794938	LRRFIP2	leucine rich repeat (in FLII) interacting protein 2
780907	LRRFIP1	leucine rich repeat (in FLII) interacting protein 1
817173	IK	similar to CG18005; IK cytokine, down-regulator of HLA II
823719	CYCS	cytochrome c, somatic
773266	NEK10	NIMA (never in mitosis gene a)- related kinase 10
824891	NEK11	NIMA (never in mitosis gene a)- related kinase 11
825874	TXNRD2	thioredoxin reductase 2
816505	TXNRD1	thioredoxin reductase 1; hypothetical LOC100130902
806493	LOC285141	similar to CG14853-PB
804653	LOC253724	Grp94 neighboring nucleotidase pseudogene
772370	HIC1	hypermethylated in cancer 1
818680	HIC2	hypermethylated in cancer 2
798560	MPPE1	metallophosphoesterase 1
811327	AVIL	advillin
818966	OLR1	oxidized low density lipoprotein (lectin-like) receptor 1
773892	KL	klotho
781220	KY	kyphoscoliosis peptidase
775866	ZBED2	zinc finger, BED-type containing 2
772444	ZBED1	zinc finger, BED-type containing 1
816533	CYBA	cytochrome b-245, alpha polypeptide
826432	ICK	intestinal cell (MAK-like) kinase
804536	CYBB	cytochrome b-245, beta polypeptide
825762	ID2	inhibitor of DNA binding 2, dominant negative helix-loop-helix protein
826086	ID1	inhibitor of DNA binding 1, dominant negative helix-loop-helix protein
790092	ZBED5	zinc finger, BED-type containing 5
797749	ZBED4	zinc finger, BED-type containing 4
788234	ZBED3	zinc finger, BED-type containing 3
812595	ID4	inhibitor of DNA binding 4, dominant negative helix-loop-helix protein
803791	ID3	inhibitor of DNA binding 3, dominant negative helix-loop-helix protein
788138	OPRD1	opioid receptor, delta 1
824215	HIRA	HIR histone cell cycle regulation defective homolog A (S. cerevisiae)
802663	KRTAP20-1	keratin associated protein 20-1
823050	KRTAP20-2	keratin associated protein 20-2
787130	TPD52	tumor protein D52
810246	LOC440792	proline dehydrogenase (oxidase) 1 pseudogene
808879	PRKX	protein kinase, X-linked
797633	PRKY	protein kinase, Y-linked
785899	FLJ16734	hypothetical LOC641928
805321	LOC285216	hypothetical protein LOC285216
778883	BIRC8	baculoviral IAP repeat-containing 8
804168	NSMAF	neutral sphingomyelinase (N-SMase) activation associated factor
786274	PRLH	prolactin releasing hormone
800138	GTPBP2	GTP binding protein 2
802057	GTPBP1	GTP binding protein 1
810125	GTPBP4	GTP binding protein 4
776153	GTPBP3	GTP binding protein 3 (mitochondrial)
794261	GTPBP6	GTP binding protein 6 (putative)
792340	GTPBP5	GTP binding protein 5 (putative)
781858	GTPBP8	GTP-binding protein 8 (putative)
821723	UNC5CL	unc-5 homolog C (C. elegans)-like
813982	CATSPER4	cation channel, sperm associated 4
798093	CATSPER2	cation channel, sperm associated 2
787934	CATSPER3	cation channel, sperm associated 3
818207	CATSPER1	cation channel, sperm associated 1
775217	XK	X-linked Kx blood group (McLeod syndrome)
804909	RAB40C	RAB40C, member RAS oncogene family
815339	EPHB3	EPH receptor B3
795926	C18ORF45	chromosome 18 open reading frame 45
803374	EPHB4	EPH receptor B4
782954	RAB40B	RAB40B, member RAS oncogene family
808135	EPHB1	EPH receptor B1
814537	RAB40A	RAB40A, member RAS oncogene family
792831	EPHB2	EPH receptor B2
799052	EPHB6	EPH receptor B6
775140	XG	Xg blood group
818346	NGRN	neugrin, neurite outgrowth associated
818723	SLC31A2	solute carrier family 31 (copper transporters), member 2
772273	SLC31A1	solute carrier family 31 (copper transporters), member 1
779399	HIP1	huntingtin interacting protein 1
802691	RTCD1	RNA terminal phosphate cyclase domain 1
780384	UTS2D	urotensin 2 domain containing
803720	CELSR3	solute carrier family 26, member 6; cadherin, EGF LAG seven-pass G-type receptor 3 (flamingo homolog, Drosophila)
798852	CELSR2	cadherin, EGF LAG seven-pass G-type receptor 2 (flamingo homolog, Drosophila)
826072	CELSR1	cadherin, EGF LAG seven-pass G-type receptor 1 (flamingo homolog, Drosophila)
790955	HS1BP3	HCLS1 binding protein 3
807466	C18ORF55	chromosome 18 open reading frame 55
825419	C18ORF54	chromosome 18 open reading frame 54
820689	EPHA1	EPH receptor A1
780136	EPHA2	EPH receptor A2
788535	C18ORF56	chromosome 18 open reading frame 56
796206	PXDNL	peroxidasin homolog (Drosophila)-like
788840	EPHA3	EPH receptor A3
785871	EPHA5	EPH receptor A5
803882	EPHA4	EPH receptor A4
778632	EPHA7	EPH receptor A7
799186	OR12D2	olfactory receptor, family 12, subfamily D, member 2
805138	EPHA6	EPH receptor A6
794250	OR12D3	olfactory receptor, family 12, subfamily D, member 3; olfactory receptor, family 5, subfamily V, member 1
807006	TCTA	T-cell leukemia translocation altered gene
816793	EPHA8	EPH receptor A8
792486	UTS2R	urotensin 2 receptor
825830	GHSR	growth hormone secretagogue receptor
801390	RPL23AP7	ribosomal protein L23a pseudogene 7
789483	PRH1	proline-rich protein HaeIII subfamily 1; proline-rich protein HaeIII subfamily 2
789483	PRH2	proline-rich protein HaeIII subfamily 1; proline-rich protein HaeIII subfamily 2
812626	TAS1R3	taste receptor, type 1, member 3
785021	CDCP1	CUB domain containing protein 1
793272	TAS1R1	taste receptor, type 1, member 1
803203	TAS1R2	taste receptor, type 1, member 2
794208	CDCP2	CUB domain containing protein 2
776751	EFHD2	EF-hand domain family, member D2
801909	TRAPPC6A	trafficking protein particle complex 6A
819584	EFHD1	EF-hand domain family, member D1
801435	TRAPPC6B	trafficking protein particle complex 6B
797640	PRG3	proteoglycan 3
806466	PRG4	proteoglycan 4
816294	PRG2	proteoglycan 2, bone marrow (natural killer cell activator, eosinophil granule major basic protein)
823442	MBD6	methyl-CpG binding domain protein 6
776906	MBD5	methyl-CpG binding domain protein 5
807102	MBD4	methyl-CpG binding domain protein 4
807657	MBD3	methyl-CpG binding domain protein 3
774094	MBD2	methyl-CpG binding domain protein 2
773186	MBD1	methyl-CpG binding domain protein 1
787070	KCNA10	potassium voltage-gated channel, shaker-related subfamily, member 10
799686	BSND	Bartter syndrome, infantile, with sensorineural deafness (Barttin)
772459	EFHC2	EF-hand domain (C-terminal) containing 2
785351	STYK1	serine/threonine/tyrosine kinase 1
795140	EFHC1	EF-hand domain (C-terminal) containing 1
824587	RPS4Y2	ribosomal protein S4, Y-linked 2
807695	PLA2G7	phospholipase A2, group VII (platelet-activating factor acetylhydrolase, plasma)
810824	PLA2G6	phospholipase A2, group VI (cytosolic, calcium-independent)
824577	RPS4Y1	ribosomal protein S4, Y-linked 1
795665	PLA2G3	phospholipase A2, group III
807209	PLA2G5	phospholipase A2, group V
810531	TG	thyroglobulin
780030	TF	transferrin
816038	PREP	prolyl endopeptidase
775199	PRF1	perforin 1 (pore forming protein)
776509	TH	tyrosine hydroxylase
797466	TPCN1	two pore segment channel 1
805967	TPCN2	two pore segment channel 2
795296	FLJ46020	FLJ46020 protein
800246	FLJ46026	FLJ46026 protein
821270	APBA3	amyloid beta (A4) precursor protein-binding, family A, member 3
793175	APBA2	amyloid beta (A4) precursor protein-binding, family A, member 2
813083	APBA1	amyloid beta (A4) precursor protein-binding, family A, member 1
776921	MOGAT3	monoacylglycerol O-acyltransferase 3
802923	MOGAT2	monoacylglycerol O-acyltransferase 2
774321	MOGAT1	monoacylglycerol O-acyltransferase 1
791831	SI	sucrase-isomaltase (alpha-glucosidase)
792076	BIRC7	baculoviral IAP repeat-containing 7
791699	BIRC6	baculoviral IAP repeat-containing 6
798571	BIRC5	baculoviral IAP repeat-containing 5
795442	BIRC3	baculoviral IAP repeat-containing 3
784852	BIRC2	baculoviral IAP repeat-containing 2
806002	HYI	hydroxypyruvate isomerase homolog (E. coli)
797422	PREB	prolactin regulatory element binding
795084	FLJ46010	FLJ46010 protein
781394	EFHA1	EF-hand domain family, member A1
817609	TMTC3	transmembrane and tetratricopeptide repeat containing 3
803498	APBB3	amyloid beta (A4) precursor protein-binding, family B, member 3
795911	TMTC2	transmembrane and tetratricopeptide repeat containing 2
824178	EFHA2	EF-hand domain family, member A2
825343	APBB2	amyloid beta (A4) precursor protein-binding, family B, member 2
776492	APBB1	amyloid beta (A4) precursor protein-binding, family B, member 1 (Fe65)
817864	TMTC4	transmembrane and tetratricopeptide repeat containing 4
779402	SLC22A17	solute carrier family 22, member 17
772948	LOC143506	Ssu72 RNA polymerase II CTD phosphatase-like; SSU72 RNA polymerase II CTD phosphatase homolog pseudogene
777399	SLC22A16	solute carrier family 22 (organic cation/carnitine transporter), member 16
781649	PLXNA3	plexin A3
773799	SLC22A18	solute carrier family 22, member 18
803262	SLC22A13	solute carrier family 22 (organic anion transporter), member 13
803459	PLXNA1	plexin A1
782685	SLC22A12	solute carrier family 22 (organic anion/urate transporter), member 12
781581	PLXNA2	plexin A2
783598	SLC22A15	solute carrier family 22, member 15
804029	SLC22A14	solute carrier family 22, member 14
788620	PRTG	protogenin homolog (Gallus gallus)
791397	SLC22A11	solute carrier family 22 (organic anion/urate transporter), member 11
802261	MBIP	MAP3K12 binding inhibitory protein 1
817518	SLC22A10	solute carrier family 22, member 10
780844	LOC649203	similar to hCG1795719
818809	GHRHR	growth hormone releasing hormone receptor
803141	LOC649201	similar to paraneoplastic antigen MA1
806888	LOC401497	similar to PRO2738
779018	ARL11	ADP-ribosylation factor-like 11
786628	ARL10	ADP-ribosylation factor-like 10
791765	ARL15	ADP-ribosylation factor-like 15
781330	ARL14	ADP-ribosylation factor-like 14
776956	KIAA1984	KIAA1984; transmembrane protein 141
809916	OMA1	OMA1 homolog, zinc metallopeptidase (S. cerevisiae)
785943	PLXNB1	plexin B1
779281	PLXNB2	plexin B2
792327	PLXNB3	plexin B3
782564	MRGPRD	MAS-related GPR, member D
822066	HRK	harakiri, BCL2 interacting protein (contains only BH3 domain)
824204	MRGPRE	MAS-related GPR, member E
791724	MRGPRF	MAS-related GPR, member F
782901	ARL16	ADP-ribosylation factor-like 16
812402	TCN2	transcobalamin II; macrocytic anemia
773279	TCN1	transcobalamin I (vitamin B12 binding protein, R binder family)
792606	SRCRB4D	scavenger receptor cysteine rich domain containing, group B (4 domains)
772486	PLXNC1	plexin C1
785555	CAGE1	cancer antigen 1
787707	ADCYAP1R1	adenylate cyclase activating polypeptide 1 (pituitary) receptor type I
791848	RABGAP1L	RAB GTPase activating protein 1-like
805948	TCL1A	T-cell leukemia/lymphoma 1A
810301	TCL1B	T-cell leukemia/lymphoma 1B
790464	COMMD9	COMM domain containing 9
780902	LOC149950	hypothetical LOC149950
819438	COMMD8	COMM domain containing 8
792986	PRR7	proline rich 7 (synaptic)
794831	PRR5	Rho GTPase activating protein 8; proline rich 5 (renal); PRR5-ARHGAP8 fusion
820064	PRR4	proline rich 4 (lacrimal)
779088	MTCH2	mitochondrial carrier homolog 2 (C. elegans)
785256	PRR3	proline rich 3
783556	MTCH1	mitochondrial carrier homolog 1 (C. elegans)
782082	PLXND1	plexin D1
809426	LOC399978	hCG2032978
806347	TCL6	T-cell leukemia/lymphoma 6
779892	MUSTN1	transmembrane protein 110; musculoskeletal, embryonic nuclear protein 1
805263	ODF3L1	outer dense fiber of sperm tails 3-like 1
790371	TROAP	trophinin associated protein (tastin)
777846	DNMT1	DNA (cytosine-5-)-methyltransferase 1
795137	LOC440742	hypothetical LOC440742
788119	UQCRC2	ubiquinol-cytochrome c reductase core protein II
825143	SLC5A3	solute carrier family 5 (sodium/myo-inositol cotransporter), member 3
801968	PRPH	peripherin
772364	SLC5A2	solute carrier family 5 (sodium/glucose cotransporter), member 2
818401	SLC5A5	solute carrier family 5 (sodium iodide symporter), member 5
784309	UQCRC1	ubiquinol-cytochrome c reductase core protein I
772862	SLC5A4	solute carrier family 5 (low affinity glucose cotransporter), member 4
815244	IGFBP7	insulin-like growth factor binding protein 7
797148	SLC5A1	solute carrier family 5 (sodium/glucose cotransporter), member 1
809793	SORL1	sortilin-related receptor, L(DLR class) A repeats-containing
796369	IGFBP6	insulin-like growth factor binding protein 6
799298	C18ORF19	chromosome 18 open reading frame 19
783640	LOC441488	transcription factor Dp-1-like pseudogene
824159	C18ORF21	chromosome 18 open reading frame 21
820443	C18ORF22	chromosome 18 open reading frame 22
818607	C18ORF25	chromosome 18 open reading frame 25
818448	C18ORF26	chromosome 18 open reading frame 26
813075	PROZ	protein Z, vitamin K-dependent plasma glycoprotein
807729	SRD5A1	steroid-5-alpha-reductase, alpha polypeptide 1 (3-oxo-5 alpha-steroid delta 4-dehydrogenase alpha 1)
814294	SRD5A2	steroid-5-alpha-reductase, alpha polypeptide 2 (3-oxo-5 alpha-steroid delta 4-dehydrogenase alpha 2)
818121	C18ORF20	chromosome 18 open reading frame 20
807953	HPD	4-hydroxyphenylpyruvate dioxygenase
788024	IRGM	immunity-related GTPase family, M
816374	LOC647009	RWD domain containing 4 pseudogene
803284	IRGC	immunity-related GTPase family, cinema
811407	PROC	protein C (inactivator of coagulation factors Va and VIIIa)
813364	PRNT	prion protein (testis specific)
792003	C18ORF34	chromosome 18 open reading frame 34
773543	GHRH	growth hormone releasing hormone
811368	COMMD3	COMM domain containing 3
813912	GHRL	ghrelin/obestatin prepropeptide
784371	COMMD2	COMM domain containing 2
784714	COMMD1	copper metabolism (Murr1) domain containing 1
811175	NGFR	nerve growth factor receptor (TNFR superfamily, member 16)
822453	ZADH2	zinc binding alcohol dehydrogenase domain containing 2
801452	IRGQ	immunity-related GTPase family, Q
790084	PRNP	prion protein
811042	COMMD7	COMM domain containing 7
822650	COMMD6	COMM domain containing 6
804940	COMMD5	COMM domain containing 5
817397	COMMD4	COMM domain containing 4
804882	MBL2	mannose-binding lectin (protein C) 2, soluble (opsonic defect)
812655	PRND	prion protein 2 (dublet)
777307	DTNBP1	dystrobrevin binding protein 1
777522	FLJ10213	hypothetical protein FLJ10213
799381	HRG	histidine-rich glycoprotein
774653	PLA2R1	phospholipase A2 receptor 1, 180kDa
786873	LOC399939	tripartite motif-containing 53; similar to Tripartite motif protein 49 (RING finger protein 18) (Testis-specific ring-finger protein); similar to ring finger protein 18; similar to hCG1988749; tripartite motif-containing 49; tripartite motif-containing 48; hypothetical protein LOC100131392
777150	HRC	histidine rich calcium binding protein
816825	NGEF	neuronal guanine nucleotide exchange factor
812033	TCP1	hypothetical gene supported by BC000665; t-complex 1
825084	HPN	hepsin
816629	HPR	haptoglobin-related protein; haptoglobin
773624	C18ORF16	chromosome 18 open reading frame 16
800044	LOC399940	SPRY domain containing 5 pseudogene
813165	PRM3	protamine 3
825085	PRLR	prolactin receptor
816511	IRF5	interferon regulatory factor 5
798744	LOC440786	hypothetical LOC440786
785198	IRF6	interferon regulatory factor 6
824859	HPX	hemopexin
800988	C18ORF10	chromosome 18 open reading frame 10
779393	IRF7	interferon regulatory factor 7
802675	LOC399942	hypothetical gene supported by AF081484; NM_006082; tubulin, alpha 1b
785567	IRF8	interferon regulatory factor 8
803451	IRF1	interferon regulatory factor 1
816873	SLC5A8	solute carrier family 5 (iodide transporter), member 8
811321	NGDN	neuroguidin, EIF4E binding protein
821223	IRF2	interferon regulatory factor 2
800533	SLC5A9	solute carrier family 5 (sodium/glucose cotransporter), member 9
804234	PRM1	protamine 1
804770	IRF3	interferon regulatory factor 3
772705	SLC5A6	solute carrier family 5 (sodium-dependent vitamin transporter), member 6
816032	PRM2	protamine 2
816326	IGFBP1	insulin-like growth factor binding protein 1
807425	IRF4	interferon regulatory factor 4
789872	SLC5A7	solute carrier family 5 (choline transporter), member 7
822982	IGFBP2	insulin-like growth factor binding protein 2, 36kDa
790063	IGFBP3	insulin-like growth factor binding protein 3
787495	IGFBP4	insulin-like growth factor binding protein 4
810441	IGFBP5	insulin-like growth factor binding protein 5
809635	XRCC5	X-ray repair complementing defective repair in Chinese hamster cells 5 (double-strand-break rejoining)
776404	XRCC4	X-ray repair complementing defective repair in Chinese hamster cells 4
820614	SLC2A4RG	SLC2A4 regulator
809739	XRCC3	X-ray repair complementing defective repair in Chinese hamster cells 3
793777	XRCC2	X-ray repair complementing defective repair in Chinese hamster cells 2
775483	PEAR1	platelet endothelial aggregation receptor 1
807025	PLEKHM2	pleckstrin homology domain containing, family M (with RUN domain) member 2
816022	PLEKHM1	pleckstrin homology domain containing, family M (with RUN domain) member 1
781592	XRCC6	X-ray repair complementing defective repair in Chinese hamster cells 6; similar to ATP-dependent DNA helicase II, 70 kDa subunit
794860	LOC647195	similar to Proline rich 13
810306	MAGEC3	melanoma antigen family C, 3
803923	XRCC1	X-ray repair complementing defective repair in Chinese hamster cells 1
776475	MAGEC1	melanoma antigen family C, 1
781934	MAGEC2	melanoma antigen family C, 2
813360	MAGED1	melanoma antigen family D, 1
824974	CDCA8	cell division cycle associated 8
782560	NKPD1	NTPase, KAP family P-loop domain containing 1
812992	CDCA7	cell division cycle associated 7
818743	LOC401677	similar to eukaryotic translation elongation factor 1 alpha 1
818768	CDCA2	cell division cycle associated 2
789361	CDCA5	cell division cycle associated 5
783614	CDCA4	cell division cycle associated 4
779098	CDCA3	cell division cycle associated 3
810676	WNT10A	wingless-type MMTV integration site family, member 10A
778537	WNT10B	wingless-type MMTV integration site family, member 10B
789302	LOC441347	hCG1795560
795288	KIAA1804	mixed lineage kinase 4
784329	MAGED2	melanoma antigen family D, 2
815393	PDCD1LG2	programmed cell death 1 ligand 2
818004	MAGED4	melanoma antigen family D, 4B; melanoma antigen family D, 4
822150	LOC652802	hypothetical protein LOC652802
816730	MAGEE2	melanoma antigen family E, 2
787269	MAGEE1	melanoma antigen family E, 1
817830	ATPIF1	ATPase inhibitory factor 1
802772	CD226	CD226 molecule
809055	LY6G6D	lymphocyte antigen 6 complex, locus G6F; lymphocyte antigen 6 complex, locus G6D
815953	MAGEA9	melanoma antigen family A, 9; melanoma antigen family A, 9B
783843	GGCX	gamma-glutamyl carboxylase
801633	LY6G6E	lymphocyte antigen 6 complex, locus G6E
796247	MGAT5B	mannosyl (alpha-1,6-)-glycoprotein beta-1,6-N-acetyl-glucosaminyltransferase, isozyme B
809677	MAGEA8	melanoma antigen family A, 8
791264	NHP2L1	NHP2 non-histone chromosome protein 2-like 1 (S. cerevisiae)
781645	LY6G6C	lymphocyte antigen 6 complex, locus G6C
812328	HMGCS1	3-hydroxy-3-methylglutaryl-Coenzyme A synthase 1 (soluble)
821480	MAGEA1	melanoma antigen family A, 1 (directs expression of antigen MZ2-E)
773679	MAGEA2	melanoma antigen family A, 2; melanoma antigen family A, 2B
799363	MAGEA5	melanoma antigen family A, 5
784175	DAAM1	dishevelled associated activator of morphogenesis 1
802022	MAGEA6	melanoma antigen family A, 6
795493	DAAM2	dishevelled associated activator of morphogenesis 2
777562	DIDO1	death inducer-obliterator 1
781185	MAGEA3	melanoma antigen family A, 3
789097	HADHA	hydroxyacyl-Coenzyme A dehydrogenase/3-ketoacyl-Coenzyme A thiolase/enoyl-Coenzyme A hydratase (trifunctional protein), alpha subunit
785855	ADCYAP1	adenylate cyclase activating polypeptide 1 (pituitary)
825121	MAGEA4	melanoma antigen family A, 4
784387	HADHB	hydroxyacyl-Coenzyme A dehydrogenase/3-ketoacyl-Coenzyme A thiolase/enoyl-Coenzyme A hydratase (trifunctional protein), beta subunit
825241	ADRB3	adrenergic, beta-3-, receptor
778247	OR56B4	olfactory receptor, family 56, subfamily B, member 4
800318	LOC652811	similar to adlican
784600	OR56B1	olfactory receptor, family 56, subfamily B, member 1
825423	TCF4	transcription factor 4
778554	TCF3	transcription factor 3 (E2A immunoglobulin enhancer binding factors E12/E47)
778404	MGAT4B	mannosyl (alpha-1,3-)-glycoprotein beta-1,4-N-acetylglucosaminyltransferase, isozyme B
822584	MGAT4A	mannosyl (alpha-1,3-)-glycoprotein beta-1,4-N-acetylglucosaminyltransferase, isozyme A
783354	TCF7	transcription factor 7 (T-cell specific, HMG-box)
793135	LY6G5C	lymphocyte antigen 6 complex, locus G5C
778545	LOC441320	chromosome 11 open reading frame2 pseudogene
784406	PLEKHJ1	pleckstrin homology domain containing, family J member 1
818087	LY6G5B	lymphocyte antigen 6 complex, locus G5B; casein kinase 2, beta polypeptide
819703	MGAT4C	mannosyl (alpha-1,3-)-glycoprotein beta-1,4-N-acetylglucosaminyltransferase, isozyme C (putative)
820810	MAGEB1	melanoma antigen family B, 1
791348	MAGEB2	melanoma antigen family B, 2
789813	MAGEB3	melanoma antigen family B, 3
810124	MAGEB4	melanoma antigen family B, 4
813734	MAGEB5	melanoma antigen family B, 5
801489	MAGEB6	melanoma antigen family B, 6
822043	OR56A3	olfactory receptor, family 56, subfamily A, member 3
802441	OR56A4	olfactory receptor, family 56, subfamily A, member 4
796405	OR56A1	olfactory receptor, family 56, subfamily A, member 1
799282	CD207	CD207 molecule, langerin
811818	HMGCS2	3-hydroxy-3-methylglutaryl-Coenzyme A synthase 2 (mitochondrial)
773943	CD209	CD209 molecule
823269	LOC652826	similar to 26S protease regulatory subunit 6B (MIP224) (MB67-interacting protein) (TAT-binding protein 7) (TBP-7); proteasome (prosome, macropain) 26S subunit, ATPase, 4
781930	CD200	CD200 molecule
797330	LOC440704	hypothetical gene supported by BC042042
815910	GPR172B	G protein-coupled receptor 172B
776557	GPR172A	G protein-coupled receptor 172A
787267	DFNB31	deafness, autosomal recessive 31
778965	CREG2	cellular repressor of E1A-stimulated genes 2
809048	CREG1	cellular repressor of E1A-stimulated genes 1
788831	MAGEH1	melanoma antigen family H, 1
790897	SCN10A	sodium channel, voltage-gated, type X, alpha subunit
826665	KIAA1841	KIAA1841
799987	PLEKHH1	pleckstrin homology domain containing, family H (with MyTH4 domain) member 1
800571	JMY	junction mediating and regulatory protein, p53 cofactor
780906	LOC649385	similar to double homeobox, 4
815320	PLEKHH3	pleckstrin homology domain containing, family H (with MyTH4 domain) member 3
787381	PLEKHH2	pleckstrin homology domain containing, family H (with MyTH4 domain) member 2
777782	TCHP	trichoplein, keratin filament binding
788474	SCN11A	sodium channel, voltage-gated, type XI, alpha subunit
780971	LOC652859	similar to tripartite motif protein 27
796757	PLEKHG4	pleckstrin homology domain containing, family G (with RhoGef domain) member 4
784188	PLEKHG3	pleckstrin homology domain containing, family G (with RhoGef domain) member 3
801164	PLEKHG2	pleckstrin homology domain containing, family G (with RhoGef domain) member 2
783348	PLEKHG1	pleckstrin homology domain containing, family G (with RhoGef domain) member 1
775968	PLEKHG6	pleckstrin homology domain containing, family G (with RhoGef domain) member 6
816744	PLEKHG5	pleckstrin homology domain containing, family G (with RhoGef domain) member 5
802732	BUB1	budding uninhibited by benzimidazoles 1 homolog (yeast)
783071	DFNB59	deafness, autosomal recessive 59
792631	BUB3	budding uninhibited by benzimidazoles 3 homolog (yeast)
781301	MAGEF1	melanoma antigen family F, 1
778850	CPT1C	carnitine palmitoyltransferase 1C
773518	CPT1B	choline kinase beta; carnitine palmitoyltransferase 1B (muscle)
820761	NID1	nidogen 1
825978	NID2	nidogen 2 (osteonidogen)
782933	KIAA1826	KIAA1826
783247	CPT1A	carnitine palmitoyltransferase 1A (liver)
795104	PLEKHF1	pleckstrin homology domain containing, family F (with FYVE domain) member 1
813918	PLEKHF2	pleckstrin homology domain containing, family F (with FYVE domain) member 2
806892	FLJ12334	hypothetical gene supported by AK022396; AK097927
807162	NR5A2	nuclear receptor subfamily 5, group A, member 2
807971	NR5A1	nuclear receptor subfamily 5, group A, member 1
807358	RNASEN	ribonuclease type III, nuclear
814874	RNASEL	ribonuclease L (2',5'-oligoisoadenylate synthetase-dependent)
797643	IMPAD1	inositol monophosphatase domain containing 1
804550	SLC6A20	solute carrier family 6 (proline IMINO transporter), member 20
814221	BTRC	beta-transducin repeat containing
795628	IMPACT	Impact homolog (mouse)
812561	UNC50	unc-50 homolog (C. elegans)
807496	ST3GAL1	ST3 beta-galactoside alpha-2,3-sialyltransferase 1
825530	ST3GAL3	ST3 beta-galactoside alpha-2,3-sialyltransferase 3
795158	ST3GAL2	ST3 beta-galactoside alpha-2,3-sialyltransferase 2
815018	ST3GAL5	ST3 beta-galactoside alpha-2,3-sialyltransferase 5
813668	UNC5B	unc-5 homolog B (C. elegans)
805489	RNASE9	ribonuclease, RNase A family, 9 (non-active)
811687	SMARCD2	SWI/SNF related, matrix associated, actin dependent regulator of chromatin, subfamily d, member 2
775064	ST3GAL4	ST3 beta-galactoside alpha-2,3-sialyltransferase 4
774977	UNC5A	unc-5 homolog A (C. elegans)
773612	SMARCD3	SWI/SNF related, matrix associated, actin dependent regulator of chromatin, subfamily d, member 3
778978	RNASE7	ribonuclease, RNase A family, 7
813644	ST3GAL6	ST3 beta-galactoside alpha-2,3-sialyltransferase 6
813081	LIX1L	Lix1 homolog (mouse)-like
781377	RNASE8	ribonuclease, RNase A family, 8
773158	SMARCD1	SWI/SNF related, matrix associated, actin dependent regulator of chromatin, subfamily d, member 1
825628	AKR7A2	aldo-keto reductase family 7, member A2 (aflatoxin aldehyde reductase)
825211	AKR7A3	aldo-keto reductase family 7, member A3 (aflatoxin aldehyde reductase)
797531	UNC5D	unc-5 homolog D (C. elegans)
786456	UNC5C	unc-5 homolog C (C. elegans)
781997	IRS4	insulin receptor substrate 4
821638	IRS2	insulin receptor substrate 2
818221	NEIL3	nei endonuclease VIII-like 3 (E. coli)
776449	NEIL2	nei like 2 (E. coli)
808205	PSD3	pleckstrin and Sec7 domain containing 3
773718	NEIL1	nei endonuclease VIII-like 1 (E. coli)
783171	PSD4	pleckstrin and Sec7 domain containing 4
773329	CORO6	coronin 6
783420	CORO7	coronin 7
794021	PSD2	pleckstrin and Sec7 domain containing 2
824269	IRS1	insulin receptor substrate 1
820770	BPY2B	basic charge, Y-linked, 2C; basic charge, Y-linked, 2B; basic charge, Y-linked, 2
790253	HHEX	hematopoietically expressed homeobox
800877	SMARCE1	SWI/SNF related, matrix associated, actin dependent regulator of chromatin, subfamily e, member 1
820770	BPY2C	basic charge, Y-linked, 2C; basic charge, Y-linked, 2B; basic charge, Y-linked, 2
797938	PSCA	prostate stem cell antigen
804924	AFTPH	aftiphilin
786070	LOC285299	FSHD region gene 2-like; FSHD region gene 2 family, member C
782430	HERPUD1	homocysteine-inducible, endoplasmic reticulum stress-inducible, ubiquitin-like domain member 1
825748	CCPG1	cell cycle progression 1
810710	SLC6A11	solute carrier family 6 (neurotransmitter transporter, GABA), member 11
797770	HDDC2	HD domain containing 2
806360	SLC6A12	solute carrier family 6 (neurotransmitter transporter, betaine/GABA), member 12
799322	SLC6A13	solute carrier family 6 (neurotransmitter transporter, GABA), member 13
793512	SLC6A14	solute carrier family 6 (amino acid transporter), member 14
796026	SLC6A15	solute carrier family 6 (neutral amino acid transporter), member 15
825348	ARMC4	armadillo repeat containing 4
790749	SLC6A16	solute carrier family 6, member 16
812521	ARMC5	armadillo repeat containing 5
811961	HDDC3	HD domain containing 3
773587	SLC6A17	solute carrier family 6, member 17
821173	ARMC6	armadillo repeat containing 6
819509	SLC6A18	solute carrier family 6, member 18
805881	LOC391276	similar to THUMP domain containing 1
811979	HERPUD2	HERPUD family member 2
807252	SLC6A19	solute carrier family 6 (neutral amino acid transporter), member 19
826141	ARMC1	armadillo repeat containing 1
782174	ARMC2	armadillo repeat containing 2
823780	TRNT1	tRNA nucleotidyl transferase, CCA-adding, 1
790015	ARMC8	armadillo repeat containing 8
784890	ARMC7	armadillo repeat containing 7
783064	ARMC9	armadillo repeat containing 9
808293	CFDP1	craniofacial development protein 1
811499	MERTK	c-mer proto-oncogene tyrosine kinase
784510	TPSAB1	tryptase alpha/beta 1; tryptase beta 2
781196	CYB5R3	cytochrome b5 reductase 3
821722	CYB5R4	cytochrome b5 reductase 4
810728	CYB5R1	cytochrome b5 reductase 1
787344	CYB5R2	cytochrome b5 reductase 2
796380	CORIN	corin, serine peptidase
813885	FIGNL1	fidgetin-like 1
826605	TENC1	tensin like C1 domain containing phosphatase (tensin 2)
823656	RAB3IP	RAB3A interacting protein (rabin3)
795304	HMOX2	heme oxygenase (decycling) 2
790551	CDC42	cell division cycle 42 (GTP binding protein, 25kDa); cell division cycle 42 pseudogene 2
780741	HMOX1	heme oxygenase (decycling) 1
780751	RASL10B	RAS-like, family 10, member B
812439	EBAG9	estrogen receptor binding site associated, antigen, 9
821458	CDC5L	CDC5 cell division cycle 5-like (S. pombe)
797751	FCAMR	Fc receptor, IgA, IgM, high affinity
818638	LOC401623	similar to LINE-1 reverse transcriptase homolog
784300	ADRB2	adrenergic, beta-2-, receptor, surface
808112	ADRB1	adrenergic, beta-1-, receptor
817319	HHAT	hedgehog acyltransferase
794033	CPSF6	cleavage and polyadenylation specific factor 6, 68kDa
783261	CPSF4	cleavage and polyadenylation specific factor 4, 30kDa
816416	CPSF3	cleavage and polyadenylation specific factor 3, 73kDa
826078	CPSF2	cleavage and polyadenylation specific factor 2, 100kDa
812431	CPSF1	cleavage and polyadenylation specific factor 1, 160kDa
825997	IRX4	iroquois homeobox 4
798574	ABLIM1	actin binding LIM protein 1
792286	IRX3	iroquois homeobox 3
772718	ABLIM2	actin binding LIM protein family, member 2
783921	IRX6	iroquois homeobox 6
821607	IRX5	iroquois homeobox 5
784067	TCAP	titin-cap (telethonin)
790153	IRX2	iroquois homeobox 2
797167	ABLIM3	actin binding LIM protein family, member 3
813995	IRX1	iroquois homeobox 1
807134	CDC73	cell division cycle 73, Paf1/RNA polymerase II complex component, homolog (S. cerevisiae)
812261	LOC401620	similar to LINE-1 reverse transcriptase homolog
816474	PLEKHO1	pleckstrin homology domain containing, family O member 1
816402	DMGDH	dimethylglycine dehydrogenase
803966	RNASE1	ribonuclease, RNase A family, 1 (pancreatic)
786549	RNASE2	ribonuclease, RNase A family, 2 (liver, eosinophil-derived neurotoxin)
804917	HHCM	Mahlavu hepatocellular carcinoma
821041	CREB3	cAMP responsive element binding protein 3
808753	RNASE3	ribonuclease, RNase A family, 3 (eosinophil cationic protein)
823216	PSAP	prosaposin
808766	RNASE4	ribonuclease, RNase A family, 4
797119	CREB1	cAMP responsive element binding protein 1
802214	RNASE6	ribonuclease, RNase A family, k6
794697	LOC651337	hypothetical protein LOC651337
820482	CREB5	cAMP responsive element binding protein 5
797827	POLR3GL	polymerase (RNA) III (DNA directed) polypeptide G (32kD)-like
813150	VSX1	visual system homeobox 1
808638	RASL11B	RAS-like, family 11, member B
803826	RASL11A	RAS-like, family 11, member A
798277	LOC646096	protein kinase CHK2-like; CHK2 checkpoint homolog (S. pombe); similar to hCG1983233
806599	APAF1	apoptotic peptidase activating factor 1
777017	PLEKHN1	pleckstrin homology domain containing, family N member 1
778893	GGA1	golgi associated, gamma adaptin ear containing, ARF binding protein 1
801826	GGA2	golgi associated, gamma adaptin ear containing, ARF binding protein 2
813302	GGA3	golgi associated, gamma adaptin ear containing, ARF binding protein 3
817055	LOC646079	similar to breast cancer anti-estrogen resistance 1; breast cancer anti-estrogen resistance 1
818061	OR1E2	olfactory receptor, family 1, subfamily E, member 2
791370	OR1E1	olfactory receptor, family 1, subfamily E, member 1
773702	LOC646071	similar to testicular Metalloprotease-like, Disintegrin-like, Cysteine-rich protein IVa
825456	GGT2	gamma-glutamyltransferase light chain 3; gamma-glutamyltransferase 4 pseudogene; gamma-glutamyltransferase 2; gamma-glutamyltransferase 1; gamma-glutamyltransferase light chain 5 pseudogene
825456	GGT1	gamma-glutamyltransferase light chain 3; gamma-glutamyltransferase 4 pseudogene; gamma-glutamyltransferase 2; gamma-glutamyltransferase 1; gamma-glutamyltransferase light chain 5 pseudogene
785627	CDC16	cell division cycle 16 homolog (S. cerevisiae)
775464	DNASE1L2	deoxyribonuclease I-like 2
811008	CD2AP	CD2-associated protein
812579	DNASE1L3	deoxyribonuclease I-like 3
782512	DNASE1L1	deoxyribonuclease I-like 1
794028	RBM8A	RNA binding motif protein 8A
802939	LOC343384	similar to peptidylprolyl isomerase A
774465	PITX3	paired-like homeodomain 3
822070	BCL7A	B-cell CLL/lymphoma 7A
812751	PITX1	paired-like homeodomain 1
788858	BCL7C	B-cell CLL/lymphoma 7C
821496	TMUB2	transmembrane and ubiquitin-like domain containing 2
818894	PITX2	paired-like homeodomain 2
785589	BCL7B	B-cell CLL/lymphoma 7B
808570	LOC646066	similar to hCG1807616; similar to TBP-associated factor 11; TBP-associated factor 11 pseudogene; similar to TAF11 RNA polymerase II, TATA box binding protein (TBP)-associated factor; similar to hCG1809904
811930	CDRT15	CMT1A duplicated region transcript 15
812432	OR1D2	olfactory receptor, family 1, subfamily D, member 2
805868	TBR1	T-box, brain, 1
787107	ALDH16A1	aldehyde dehydrogenase 16 family, member A1
813769	OR1D5	olfactory receptor, family 1, subfamily D, member 4; olfactory receptor, family 1, subfamily D, member 5
813769	OR1D4	olfactory receptor, family 1, subfamily D, member 4; olfactory receptor, family 1, subfamily D, member 5
819235	ACTL7A	actin-like 7A
813890	ACTL7B	actin-like 7B
812116	HHLA1	HERV-H LTR-associating 1
779837	OR13F1	olfactory receptor, family 13, subfamily F, member 1
775738	HHLA2	HERV-H LTR-associating 2
801737	HHLA3	HERV-H LTR-associating 3
783191	OR13G1	olfactory receptor, family 13, subfamily G, member 1
814098	PFKFB4	6-phosphofructo-2-kinase/fructose-2,6-biphosphatase 4
811634	PFKFB3	6-phosphofructo-2-kinase/fructose-2,6-biphosphatase 3
824143	PFKFB2	6-phosphofructo-2-kinase/fructose-2,6-biphosphatase 2
793338	PFKFB1	6-phosphofructo-2-kinase/fructose-2,6-biphosphatase 1
788787	CDC34	cell division cycle 34 homolog (S. cerevisiae)
772757	LOC646050	hypothetical LOC653631; hypothetical LOC646050; hypothetical LOC646890; axin interactor, dorsalization associated
795814	CDC37	cell division cycle 37 homolog (S. cerevisiae)
817503	OR1G1	olfactory receptor, family 1, subfamily G, member 1
813109	SLC32A1	solute carrier family 32 (GABA vesicular transporter), member 1
819670	TCTEX1D1	Tctex1 domain containing 1
808018	GALNS	galactosamine (N-acetyl)-6-sulfate sulfatase
772405	CDC40	cell division cycle 40 homolog (S. cerevisiae)
812846	OSBPL5	oxysterol binding protein-like 5
774966	OSBPL2	oxysterol binding protein-like 2
815296	OSBPL3	oxysterol binding protein-like 3
812987	OR13H1	olfactory receptor, family 13, subfamily H, member 1
825293	OSBPL8	oxysterol binding protein-like 8
791340	OSBPL9	oxysterol binding protein-like 9
795935	OSBPL6	oxysterol binding protein-like 6
789145	OSBPL7	oxysterol binding protein-like 7
779271	SMYD3	SET and MYND domain containing 3
772212	SMYD4	SET and MYND domain containing 4
799075	CDC23	cell division cycle 23 homolog (S. cerevisiae)
779196	SMYD1	SET and MYND domain containing 1
781590	LOC400099	hypothetical LOC400099
810308	LOC646043	similar to Enhancer of bithorax CG32346-PB, isoform B
800860	CDC20	cell division cycle 20 homolog (S. cerevisiae)
825507	SMYD2	SET and MYND domain containing 2
808480	DONSON	downstream neighbor of SON
788134	MCAM	melanoma cell adhesion molecule
804893	OR1F1	olfactory receptor, family 1, subfamily F, member 1
774013	CDC26	cell division cycle 26 homolog (S. cerevisiae); cell division cycle 26 homolog (S. cerevisiae) pseudogene
819123	ABCG4	ATP-binding cassette, sub-family G (WHITE), member 4
818306	CDC27	cell division cycle 27 homolog (S. cerevisiae)
813484	ABCG1	ATP-binding cassette, sub-family G (WHITE), member 1
806089	ABCG2	ATP-binding cassette, sub-family G (WHITE), member 2
827032	ABCG8	ATP-binding cassette, sub-family G (WHITE), member 8
825351	BTLA	B and T lymphocyte associated
821597	GGT6	gamma-glutamyltransferase 6
820650	ABCG5	ATP-binding cassette, sub-family G (WHITE), member 5
807534	DZIP1L	DAZ interacting protein 1-like
795475	SMYD5	SMYD family member 5
801575	BCL6B	B-cell CLL/lymphoma 6, member B (zinc finger protein)
785411	JAZF1	JAZF zinc finger 1
824519	LOC728643	heterogeneous nuclear ribonucleoprotein A1-like 3; similar to heterogeneous nuclear ribonucleoprotein A1; heterogeneous nuclear ribonucleoprotein A1 pseudogene 2; heterogeneous nuclear ribonucleoprotein A1; heterogeneous nuclear ribonucleoprotein A1 pseudogene
806428	ABCF1	ATP-binding cassette, sub-family F (GCN20), member 1
788777	SCHIP1	schwannomin interacting protein 1
791670	TAS2R1	taste receptor, type 2, member 1
781754	ABCF3	ATP-binding cassette, sub-family F (GCN20), member 3
792467	ABCF2	ATP-binding cassette, sub-family F (GCN20), member 2
820610	OR1A1	olfactory receptor, family 1, subfamily A, member 1
814293	TAS2R4	taste receptor, type 2, member 4
803291	OR1A2	olfactory receptor, family 1, subfamily A, member 2
786931	TAS2R5	taste receptor, type 2, member 5
775069	TAS2R3	taste receptor, type 2, member 3
797372	TRMT1	TRM1 tRNA methyltransferase 1 homolog (S. cerevisiae)
826068	RNGTT	RNA guanylyltransferase and 5'-phosphatase
792754	FERD3L	Fer3-like (Drosophila)
820664	RBM4B	RNA binding motif protein 4B
775894	MCEE	methylmalonyl CoA epimerase
774087	OR13A1	olfactory receptor, family 13, subfamily A, member 1
809536	TRMT5	TRM5 tRNA methyltransferase 5 homolog (S. cerevisiae)
817668	TAS2R9	taste receptor, type 2, member 9
807901	TAS2R8	taste receptor, type 2, member 8
773307	TAS2R7	taste receptor, type 2, member 7
804422	HHIP	hedgehog interacting protein
786878	ABCE1	similar to ATP-binding cassette, sub-family E, member 1; ATP-binding cassette, sub-family E (OABP), member 1
806197	RBM41	RNA binding motif protein 41
788277	FLOT2	flotillin 2
776445	FLOT1	flotillin 1
823875	C15ORF2	chromosome 15 open reading frame 2
795115	PSG2	pregnancy specific beta-1-glycoprotein 2
810985	RASIP1	Ras interacting protein 1
775748	C15ORF5	chromosome 15 open reading frame 5
803596	PSG3	pregnancy specific beta-1-glycoprotein 3
812904	CYB5A	cytochrome b5 type A (microsomal)
778868	PSG1	pregnancy specific beta-1-glycoprotein 1
797927	PSG9	pregnancy specific beta-1-glycoprotein 9
777855	PSG8	pregnancy specific beta-1-glycoprotein 7; pregnancy specific beta-1-glycoprotein 8; pregnancy specific beta-1-glycoprotein 4
777855	PSG7	pregnancy specific beta-1-glycoprotein 7; pregnancy specific beta-1-glycoprotein 8; pregnancy specific beta-1-glycoprotein 4
796622	PSG6	pregnancy specific beta-1-glycoprotein 6
808432	PSG5	pregnancy specific beta-1-glycoprotein 5
777855	PSG4	pregnancy specific beta-1-glycoprotein 7; pregnancy specific beta-1-glycoprotein 8; pregnancy specific beta-1-glycoprotein 4
825280	RBM38	RNA binding motif protein 38
827100	RBM39	similar to RNA binding motif protein 39; RNA binding motif protein 39
792456	RBM34	RNA binding motif protein 34
822651	OR1C1	olfactory receptor, family 1, subfamily C, member 1
779243	RBM33	RNA binding motif protein 33
803316	ABCD1	ATP-binding cassette, sub-family D (ALD), member 1
801353	WTIP	Wilms tumor 1 interacting protein
774219	PDAP1	PDGFA associated protein 1; similar to PDGFA associated protein 1
812719	LOC646012	similar to aurora kinase A interacting protein 1
812500	GALK2	galactokinase 2
822953	OR13C5	olfactory receptor, family 13, subfamily C, member 5
802682	GALK1	galactokinase 1
780478	CYLD	cylindromatosis (turban tumor syndrome)
810478	OR13C4	olfactory receptor, family 13, subfamily C, member 4
816885	OR13C3	olfactory receptor, family 13, subfamily C, member 3
778075	OR13C2	olfactory receptor, family 13, subfamily C, member 2
810476	ABCD2	ATP-binding cassette, sub-family D (ALD), member 2
803881	ACTL6B	actin-like 6B
776973	ABCD3	ATP-binding cassette, sub-family D (ALD), member 3
823215	ACTL6A	actin-like 6A
826373	BCL9L	B-cell CLL/lymphoma 9-like
777450	ABCD4	ATP-binding cassette, sub-family D (ALD), member 4
826750	UGT8	UDP glycosyltransferase 8
788718	OR13C9	olfactory receptor, family 13, subfamily C, member 9
797281	RBM28	RNA binding motif protein 28
786506	OR13C8	olfactory receptor, family 13, subfamily C, member 8
785327	RBM25	RNA binding motif protein 25
819579	RBM22	RNA binding motif protein 22
814666	OR1B1	olfactory receptor, family 1, subfamily B, member 1
819756	TBX6	T-box 6
777761	RBM24	RNA binding motif protein 24
783520	RBM23	RNA binding motif protein 23
778340	TBX3	T-box 3
807156	MCF2	MCF.2 cell line derived transforming sequence
802470	TBX2	T-box 2
808267	TBX5	T-box 5
778002	RBM20	RNA binding motif protein 20
808265	TBX4	T-box 4
806394	LOC253573	hypothetical protein LOC253573
813274	TBX1	T-box 1
800041	ABCC9	ATP-binding cassette, sub-family C (CFTR/MRP), member 9
778859	OR13D1	olfactory receptor, family 13, subfamily D, member 1
795060	RBM18	RNA binding motif protein 18
786312	ABCC3	ATP-binding cassette, sub-family C (CFTR/MRP), member 3
782148	RBM19	RNA binding motif protein 19
815955	ABCC4	ATP-binding cassette, sub-family C (CFTR/MRP), member 4
812322	ABCC1	ATP-binding cassette, sub-family C (CFTR/MRP), member 1
781494	ABCC2	ATP-binding cassette, sub-family C (CFTR/MRP), member 2
785049	RBM14	RNA binding motif protein 14; RNA binding motif protein 4
824220	RBM15	RNA binding motif protein 15
820643	ABCC8	ATP-binding cassette, sub-family C (CFTR/MRP), member 8
775263	RBM16	RNA binding motif protein 16
794596	ABCC5	ATP-binding cassette, sub-family C (CFTR/MRP), member 5
821746	RBM17	RNA binding motif protein 17
783982	ABCC6	ATP-binding cassette, sub-family C, member 6 pseudogene 2; ATP-binding cassette, sub-family C (CFTR/MRP), member 6
807603	SLC6A1	solute carrier family 6 (neurotransmitter transporter, GABA), member 1
787047	TBK1	TANK-binding kinase 1
794532	C20ORF54	chromosome 20 open reading frame 54
826507	SLC6A2	solute carrier family 6 (neurotransmitter transporter, noradrenalin), member 2
818959	SLC6A3	solute carrier family 6 (neurotransmitter transporter, dopamine), member 3
774302	SLC6A4	solute carrier family 6 (neurotransmitter transporter, serotonin), member 4
803311	AADACL2	arylacetamide deacetylase-like 2
784549	LOC647123	ubiquinol-cytochrome c reductase, Rieske iron-sulfur polypeptide 1 pseudogene
806169	C20ORF62	chromosome 20 open reading frame 62
810913	RBM10	RNA binding motif protein 10
789904	RBM11	RNA binding motif protein 11
796736	RBM12	RNA binding motif protein 12; copine I
800615	LOC652875	similar to Protein KIAA0685
792243	MAGEL2	MAGE-like 2
820759	SGOL2	shugoshin-like 2 (S. pombe)
817238	SGOL1	shugoshin-like 1 (S. pombe)
822964	PSMA2	proteasome (prosome, macropain) subunit, alpha type, 2
805348	PSMA1	proteasome (prosome, macropain) subunit, alpha type, 1
796205	ADRM1	adhesion regulating molecule 1
822732	ISCU	iron-sulfur cluster scaffold homolog (E. coli)
775955	PSMA6	proteasome (prosome, macropain) subunit, alpha type, 6
787507	PSMA5	proteasome (prosome, macropain) subunit, alpha type, 5
784614	PSMA4	proteasome (prosome, macropain) subunit, alpha type, 4
790104	PSMA3	proteasome (prosome, macropain) subunit, alpha type, 3
[truncated: 15,072 more rows]

## Sheet: 8.DAVID ID (DMGs)
DAVID ID	GENE SYMBOL	Gene Name
787034	GDA	guanine deaminase
809678	SCN3B	sodium channel, voltage-gated, type III, beta
811161	RPLP2	ribosomal protein, large, P2 pseudogene 3; ribosomal protein, large, P2
790821	GFER	growth factor, augmenter of liver regeneration
794230	PIP5KL1	phosphatidylinositol-4-phosphate 5-kinase-like 1
782588	BTBD1	BTB (POZ) domain containing 1
796227	RPLP0	ribosomal protein, large, P0 pseudogene 2; ribosomal protein, large, P0 pseudogene 3; ribosomal protein, large, P0 pseudogene 6; ribosomal protein, large, P0
800799	BTBD2	BTB (POZ) domain containing 2
794792	RPLP1	ribosomal protein, large, P1
823799	BTBD3	BTB (POZ) domain containing 3
780710	ACAA2	hypothetical LOC648603; acetyl-Coenzyme A acyltransferase 2
785766	TMEFF2	transmembrane protein with EGF-like and two follistatin-like domains 2
798814	TMEFF1	transmembrane protein with EGF-like and two follistatin-like domains 1; chromosome 9 open reading frame 30; hypothetical LOC729538
784051	TFPT	TCF3 (E2A) fusion partner (in childhood Leukemia)
793833	SCN2B	sodium channel, voltage-gated, type II, beta
804791	BARHL1	BarH-like homeobox 1
798466	UGCG	UDP-glucose ceramide glucosyltransferase
799911	BARHL2	BarH-like homeobox 2
796676	BTBD7	BTB (POZ) domain containing 7
821793	BTBD6	BTB (POZ) domain containing 6
820051	GEM	GTP binding protein overexpressed in skeletal muscle
811178	BTBD8	BTB (POZ) domain containing 8
820625	TAGLN	transgelin
787305	TFPI	tissue factor pathway inhibitor (lipoprotein-associated coagulation inhibitor)
812968	HSD11B1	hydroxysteroid (11-beta) dehydrogenase 1
826339	HSD11B2	hydroxysteroid (11-beta) dehydrogenase 2
775642	ACAA1	acetyl-Coenzyme A acyltransferase 1
812285	RALGPS2	Ral GEF with PH domain and SH3 binding motif 2
805506	SCN1B	sodium channel, voltage-gated, type I, beta
808060	RALGPS1	Ral GEF with PH domain and SH3 binding motif 1
804803	T	T, brachyury homolog (mouse)
811786	ATN1	atrophin 1
811285	FAIM	Fas apoptotic inhibitory molecule
819594	ACACA	acetyl-Coenzyme A carboxylase alpha
808918	GGH	gamma-glutamyl hydrolase (conjugase, folylpolygammaglutamyl hydrolase)
814935	ZSCAN4	zinc finger and SCAN domain containing 4
778728	ZSCAN1	zinc finger and SCAN domain containing 1
818481	ZSCAN2	zinc finger and SCAN domain containing 2
780899	GGN	gametogenetin
791714	GH2	growth hormone 2
811855	GH1	growth hormone 1
812813	GNGT2	guanine nucleotide binding protein (G protein), gamma transducing activity polypeptide 2
783561	PARP9	poly (ADP-ribose) polymerase family, member 9
785311	PARP8	poly (ADP-ribose) polymerase family, member 8
800653	POP1	processing of precursor 1, ribonuclease P/MRP subunit (S. cerevisiae)
795008	PARP6	poly (ADP-ribose) polymerase family, member 6
809553	PARP3	poly (ADP-ribose) polymerase family, member 3
819713	PARP4	poly (ADP-ribose) polymerase family, member 4
786872	POP4	processing of precursor 4, ribonuclease P/MRP subunit (S. cerevisiae)
806958	PARP1	poly (ADP-ribose) polymerase 1
792541	ACAD11	nephronophthisis 3 (adolescent); acyl-Coenzyme A dehydrogenase family, member 11
821303	POP5	processing of precursor 5, ribonuclease P/MRP subunit (S. cerevisiae)
822653	PARP2	poly (ADP-ribose) polymerase 2
781557	POP7	processing of precursor 7, ribonuclease P/MRP subunit (S. cerevisiae)
795642	GFAP	glial fibrillary acidic protein
820827	BCKDK	branched chain ketoacid dehydrogenase kinase
779444	ANP32A	hepatopoietin PCn127; acidic (leucine-rich) nuclear phosphoprotein 32 family, member A
813513	AMY2B	amylase, alpha 2B (pancreatic)
779364	AMY2A	amylase, alpha 2A (pancreatic)
822729	GHR	growth hormone receptor
785599	PARVG	parvin, gamma
821692	GIP	gastric inhibitory polypeptide
820895	MTERF	mitochondrial transcription termination factor
825046	ANP32B	similar to Acidic leucine-rich nuclear phosphoprotein 32 family member B (PHAPI2 protein) (Silver-stainable protein SSP29) (Acidic protein rich in leucines); acidic (leucine-rich) nuclear phosphoprotein 32 family, member B
789870	ANP32C	acidic (leucine-rich) nuclear phosphoprotein 32 family, member C
785587	ANP32D	acidic (leucine-rich) nuclear phosphoprotein 32 family, member D
780919	ANP32E	acidic (leucine-rich) nuclear phosphoprotein 32 family, member E
781308	SLC3A2	solute carrier family 3 (activators of dibasic and neutral amino acid transport), member 2
812073	GIF	gastric intrinsic factor (vitamin B synthesis)
790891	SLC3A1	solute carrier family 3 (cystine, dibasic and neutral amino acid transporters, activator of cystine, dibasic and neutral amino acid transport), member 1
779168	CCT6A	chaperonin containing TCP1, subunit 6A (zeta 1)
797912	BRWD3	bromodomain and WD repeat domain containing 3
809314	BRWD1	bromodomain and WD repeat domain containing 1
821936	FANCD2	Fanconi anemia, complementation group D2
791156	AMY1A	amylase, alpha 1A (salivary); amylase, alpha 1B (salivary); amylase, alpha 1C (salivary)
825287	PARVB	parvin, beta
818796	PARVA	parvin, alpha
779923	SCML4	sex comb on midleg-like 4 (Drosophila)
815966	PTOV1	prostate tumor overexpressed 1
824372	ECEL1	endothelin converting enzyme-like 1
823823	GK2	glycerol kinase 2
826113	SCML2	sex comb on midleg-like 2 (Drosophila)
825346	SCML1	sex comb on midleg-like 1 (Drosophila)
796698	UGDH	UDP-glucose dehydrogenase
786543	OFCC1	orofacial cleft 1 candidate 1
791679	PART1	prostate androgen-regulated transcript 1
807166	POT1	POT1 protection of telomeres 1 homolog (S. pombe)
810316	CCT6B	chaperonin containing TCP1, subunit 6B (zeta 2)
785415	DOM3Z	dom-3 homolog Z (C. elegans)
789882	PARS2	prolyl-tRNA synthetase 2, mitochondrial (putative)
777080	DHCR7	7-dehydrocholesterol reductase
783912	ATRN	attractin
826832	C20ORF7	chromosome 20 open reading frame 7
810495	C20ORF4	chromosome 20 open reading frame 4
803127	MANBA	mannosidase, beta A, lysosomal
813397	C20ORF3	chromosome 20 open reading frame 3
774934	ATRX	alpha thalassemia/mental retardation syndrome X-linked (RAD54 homolog, S. cerevisiae)
809039	GLA	galactosidase, alpha
789404	SPATA20	spermatogenesis associated 20
809551	NR2E3	nuclear receptor subfamily 2, group E, member 3
819366	NR2E1	nuclear receptor subfamily 2, group E, member 1
798888	CTNNBL1	catenin, beta like 1
803149	NUDCD3	NudC domain containing 3
787369	NUDCD2	NudC domain containing 2
813220	GALR1	galanin receptor 1
773988	ATG5	ATG5 autophagy related 5 homolog (S. cerevisiae)
779570	GALR3	galanin receptor 3
780764	ATG7	ATG7 autophagy related 7 homolog (S. cerevisiae)
791119	GALR2	galanin receptor 2
814787	SPATA21	spermatogenesis associated 21
773575	SPATA22	spermatogenesis associated 22
800841	NET1	neuroepithelial cell transforming 1
774925	BCL10	B-cell CLL/lymphoma 10; hypothetical LOC646626
800957	B3GNTL1	UDP-GlcNAc:betaGal beta-1,3-N-acetylglucosaminyltransferase-like 1
820359	FADD	Fas (TNFRSF6)-associated via death domain
802737	IL11RA	interleukin 11 receptor, alpha
814147	SPATA18	spermatogenesis associated 18 homolog (rat)
825349	SPATA19	spermatogenesis associated 19
792458	SPATA16	spermatogenesis associated 16
807305	NEU1	sialidase 1 (lysosomal sialidase)
787786	SPATA12	spermatogenesis associated 12
778512	SPATA13	spermatogenesis associated 13
804816	NEU2	sialidase 2 (cytosolic sialidase)
783703	NEU4	sialidase 4
797586	ARHGDIG	Rho GDP dissociation inhibitor (GDI) gamma
825730	TFE3	transcription factor binding to IGHM enhancer 3
777943	C13ORF1	chromosome 13 open reading frame 1
792054	ST8SIA1	ST8 alpha-N-acetyl-neuraminide alpha-2,8-sialyltransferase 1
773781	TFEB	transcription factor EB
805210	ST8SIA2	ST8 alpha-N-acetyl-neuraminide alpha-2,8-sialyltransferase 2
825375	NR2C2	nuclear receptor subfamily 2, group C, member 2
777726	ATF1	activating transcription factor 1
791911	NR2C1	nuclear receptor subfamily 2, group C, member 1
791164	EPM2AIP1	EPM2A (laforin) interacting protein 1
796169	ATF2	activating transcription factor 2
811372	TFEC	transcription factor EC
796916	MANEA	mannosidase, endo-alpha
782343	TFF2	trefoil factor 2
792992	SCN9A	sodium channel, voltage-gated, type IX, alpha subunit
783826	TFF3	trefoil factor 3 (intestinal)
781409	TFF1	trefoil factor 1
791118	ARHGDIA	Rho GDP dissociation inhibitor (GDI) alpha
785977	ARHGDIB	Rho GDP dissociation inhibitor (GDI) beta
776180	MEA1	male-enhanced antigen 1
773177	HDAC5	histone deacetylase 5
806579	ATF6	activating transcription factor 6
781331	HDAC4	histone deacetylase 4
806692	ATF5	activating transcription factor 5
813328	HDAC3	histone deacetylase 3
772524	ATF4	activating transcription factor 4 (tax-responsive enhancer element B67); activating transcription factor 4C
814809	HDAC2	histone deacetylase 2
785565	ATF3	activating transcription factor 3
775085	HDAC1	histone deacetylase 1
815241	ST8SIA4	ST8 alpha-N-acetyl-neuraminide alpha-2,8-sialyltransferase 4
786206	FAAH	fatty acid amide hydrolase
809289	ST8SIA5	ST8 alpha-N-acetyl-neuraminide alpha-2,8-sialyltransferase 5
806886	RGAG1	retrotransposon gag domain containing 1
802072	ATF7	activating transcription factor 7
810282	HDAC9	histone deacetylase 9
823964	HDAC8	histone deacetylase 8
805460	HDAC6	histone deacetylase 6
796480	HINT3	histidine triad nucleotide binding protein 3
824865	HINT1	histidine triad nucleotide binding protein 1
787366	HINT2	histidine triad nucleotide binding protein 2
814364	OR1N1	olfactory receptor, family 1, subfamily N, member 1
823046	ALS2CR12	amyotrophic lateral sclerosis 2 (juvenile) chromosome region, candidate 12
807368	ACAD8	acyl-Coenzyme A dehydrogenase family, member 8
784317	SCN7A	sodium channel, voltage-gated, type VII, alpha
821828	ALS2CR11	amyotrophic lateral sclerosis 2 (juvenile) chromosome region, candidate 11
774874	ACAD9	acyl-Coenzyme A dehydrogenase family, member 9
798967	IMPDH1	IMP (inosine monophosphate) dehydrogenase 1
775514	IMPDH2	IMP (inosine monophosphate) dehydrogenase 2
794504	ACADM	acyl-Coenzyme A dehydrogenase, C-4 to C-12 straight chain
817315	ACADS	acyl-Coenzyme A dehydrogenase, C-2 to C-3 short chain
777105	GAN	gigaxonin
816244	ACADL	acyl-Coenzyme A dehydrogenase, long chain
791721	GAL	galanin prepropeptide
797391	GAK	cyclin G associated kinase
776708	GAA	glucosidase, alpha; acid
806585	MAPRE2	microtubule-associated protein, RP/EB family, member 2
800696	MAPRE1	microtubule-associated protein, RP/EB family, member 1
803268	MAPRE3	microtubule-associated protein, RP/EB family, member 3
805420	UGP2	UDP-glucose pyrophosphorylase 2
783630	SLC7A6OS	solute carrier family 7, member 6 opposite strand
804728	TFAM	transcription factor A, mitochondrial
816209	ATIC	5-aminoimidazole-4-carboxamide ribonucleotide formyltransferase/IMP cyclohydrolase
795577	SCNN1G	sodium channel, nonvoltage-gated 1, gamma
801280	SCNN1B	sodium channel, nonvoltage-gated 1, beta
804178	SCN5A	sodium channel, voltage-gated, type V, alpha subunit
790880	SCNN1A	sodium channel, nonvoltage-gated 1 alpha
815462	SCNN1D	sodium channel, nonvoltage-gated 1, delta
818586	GBA	glucosidase, beta; acid (includes glucosylceramidase)
781658	GCG	glucagon
782657	CUL4A	cullin 4A
787161	GCK	glucokinase (hexokinase 4)
810707	MEP1A	meprin A, alpha (PABA peptide hydrolase)
774093	MEP1B	meprin A, beta
776470	SCN4B	sodium channel, voltage-gated, type IV, beta
813253	CUL4B	cullin 4B
786893	FAF1	Fas (TNFRSF6) associated factor 1
798464	RNF113B	ring finger protein 113B
778781	GCA	grancalcin, EF-hand calcium binding protein
786383	SCN4A	sodium channel, voltage-gated, type IV, alpha subunit
789966	RNF113A	ring finger protein 113A
790372	RAB3GAP2	RAB3 GTPase activating protein subunit 2 (non-catalytic)
799538	HKR1	GLI-Kruppel family member HKR1
784676	IL6ST	interleukin 6 signal transducer (gp130, oncostatin M receptor)
811796	RAB3GAP1	RAB3 GTPase activating protein subunit 1 (catalytic)
809676	NELL1	NEL-like 1 (chicken)
786634	NELL2	NEL-like 2 (chicken)
779660	FST	follistatin
798050	NELF	nasal embryonic LHRH factor
779171	WWP2	WW domain containing E3 ubiquitin protein ligase 2
778845	WWP1	WW domain containing E3 ubiquitin protein ligase 1
796059	WWOX	WW domain containing oxidoreductase
826764	C5AR1	complement component 5a receptor 1
799132	FRY	furry homolog (Drosophila)
817064	PPBP	pro-platelet basic protein (chemokine (C-X-C motif) ligand 7)
821660	NEK9	NIMA (never in mitosis gene a)- related kinase 9
797380	CDCA7L	cell division cycle associated 7-like
786261	NEK4	NIMA (never in mitosis gene a)-related kinase 4
779711	NEK6	NIMA (never in mitosis gene a)-related kinase 6
821792	MDH2	malate dehydrogenase 2, NAD (mitochondrial)
806310	NEK7	NIMA (never in mitosis gene a)-related kinase 7
796130	MDH1	malate dehydrogenase 1, NAD (soluble)
816370	FUS	fusion (involved in t(12;16) in malignant liposarcoma)
776998	OR2B6	olfactory receptor, family 2, subfamily B, member 6
807617	NEK3	NIMA (never in mitosis gene a)-related kinase 3
791562	NEK2	NIMA (never in mitosis gene a)-related kinase 2
789476	ACAT2	acetyl-Coenzyme A acetyltransferase 2
812798	ACAT1	acetyl-Coenzyme A acetyltransferase 1
783023	PPAT	phosphoribosyl pyrophosphate amidotransferase
774091	NR1H2	nuclear receptor subfamily 1, group H, member 2
780031	PPAN	peter pan homolog (Drosophila)
807679	VRK1	vaccinia related kinase 1
825074	VRK2	vaccinia related kinase 2
799042	VRK3	vaccinia related kinase 3
804198	OR2C3	olfactory receptor, family 2, subfamily C, member 3
791510	NR1H4	nuclear receptor subfamily 1, group H, member 4
788206	NR1H3	nuclear receptor subfamily 1, group H, member 3
793770	TYROBP	TYRO protein tyrosine kinase binding protein
773302	OR2C1	olfactory receptor, family 2, subfamily C, member 1
810265	MDFI	MyoD family inhibitor
796226	OR2A4	olfactory receptor, family 2, subfamily A, member 4; olfactory receptor, family 2, subfamily A, member 7
817208	TM2D2	TM2 domain containing 2
824735	MAML1	mastermind-like 1 (Drosophila)
795322	MAML2	mastermind-like 2 (Drosophila)
813807	TM2D3	TM2 domain containing 3
812822	AFG3L2	AFG3 ATPase family gene 3-like 2 (yeast)
796578	AFG3L1	AFG3 ATPase family gene 3-like 1 (S. cerevisiae)
795248	PPA2	pyrophosphatase (inorganic) 2
780317	PPA1	pyrophosphatase (inorganic) 1
784239	TNKS1BP1	tankyrase 1 binding protein 1, 182kDa
813178	NR1I3	nuclear receptor subfamily 1, group I, member 3
798276	NR1I2	nuclear receptor subfamily 1, group I, member 2
778167	SUPT16H	suppressor of Ty 16 homolog (S. cerevisiae); suppressor of Ty 16 homolog (S. cerevisiae) pseudogene
793829	FUK	fucokinase
777627	OR2B2	olfactory receptor, family 2, subfamily B, member 2
799131	STEAP3	STEAP family member 3
802962	OR10A5	olfactory receptor, family 10, subfamily A, member 5
785961	STEAP4	STEAP family member 4
781205	IER3IP1	immediate early response 3 interacting protein 1
786966	OR10A4	olfactory receptor, family 10, subfamily A, member 4
798616	FXN	frataxin
804782	OR2H1	olfactory receptor, family 2, subfamily H, member 1
789114	STEAP2	six transmembrane epithelial antigen of the prostate 2
794050	STEAP1	six transmembrane epithelial antigen of the prostate 1
776246	MON1B	MON1 homolog B (yeast)
812280	MON1A	MON1 homolog A (yeast)
793195	PARD3	par-3 partitioning defective 3 homolog (C. elegans)
778544	NEO1	neogenin homolog 1 (chicken)
780357	NR1D1	nuclear receptor subfamily 1, group D, member 1
815539	NR1D2	nuclear receptor subfamily 1, group D, member 2
780245	IL10RB	interleukin 10 receptor, beta
820207	MDC1	mediator of DNA-damage checkpoint 1
794258	IL10RA	interleukin 10 receptor, alpha
799346	NENF	neuron derived neurotrophic factor
799484	FYB	FYN binding protein (FYB-120/130)
779573	CSNK1A1L	casein kinase 1, alpha 1-like
777874	TEX9	testis expressed 9
794488	CP110	CP110 protein
775735	BLVRA	biliverdin reductase A
786415	TEX2	testis expressed 2
810231	OR2F1	olfactory receptor, family 2, subfamily F, member 1
808310	MEOX2	mesenchyme homeobox 2
805245	FYN	FYN oncogene related to SRC, FGR, YES
782219	MEOX1	mesenchyme homeobox 1
786696	ATP5A1	ATP synthase, H+ transporting, mitochondrial F1 complex, alpha subunit 1, cardiac muscle
777589	APOBEC3G	apolipoprotein B mRNA editing enzyme, catalytic polypeptide-like 3G
821154	APOBEC3C	apolipoprotein B mRNA editing enzyme, catalytic polypeptide-like 3C
803216	APOBEC3B	apolipoprotein B mRNA editing enzyme, catalytic polypeptide-like 3B
805880	APOBEC3A	apolipoprotein B mRNA editing enzyme, catalytic polypeptide-like 3A
819064	FA2H	fatty acid 2-hydroxylase
793663	RAI14	retinoic acid induced 14
780747	NEBL	nebulette
801346	SEC61B	Sec61 beta subunit
787377	LSAMP	limbic system-associated membrane protein
805092	PYGO1	pygopus homolog 1 (Drosophila)
810892	PYGO2	pygopus homolog 2 (Drosophila)
778036	KRTAP22-1	keratin associated protein 22-1
782615	SEC61G	Sec61 gamma subunit
777822	COPS7A	COP9 constitutive photomorphogenic homolog subunit 7A (Arabidopsis)
778217	COPS7B	COP9 constitutive photomorphogenic homolog subunit 7B (Arabidopsis)
783066	GFM2	G elongation factor, mitochondrial 2
784527	TAGAP	T-cell activation RhoGTPase activating protein
800291	FN1	fibronectin 1
786348	TESC	tescalcin
777027	SPTBN4	spectrin, beta, non-erythrocytic 4
816818	PLEKHA4	pleckstrin homology domain containing, family A (phosphoinositide binding specific) member 4
778929	PPIF	peptidylprolyl isomerase F
797027	PPIE	peptidylprolyl isomerase E (cyclophilin E)
783290	PLEKHA6	pleckstrin homology domain containing, family A member 6
808522	PPIH	peptidylprolyl isomerase H (cyclophilin H)
820398	PLEKHA5	pleckstrin homology domain containing, family A member 5
791569	PPIG	peptidylprolyl isomerase G (cyclophilin G)
793236	PLEKHA8	pleckstrin homology domain containing, family A (phosphoinositide binding specific) member 8
784769	PPIB	peptidylprolyl isomerase B (cyclophilin B)
812066	FLG	filaggrin
805019	PPIA	similar to TRIMCyp; peptidylprolyl isomerase A (cyclophilin A); peptidylprolyl isomerase A (cyclophilin A)-like 3
776041	PPID	peptidylprolyl isomerase D
812315	PLEKHA9	pleckstrin homology domain containing, family A (phosphoinositide binding specific) member 9
779893	PPIC	peptidylprolyl isomerase C (cyclophilin C)
788928	SPTBN2	spectrin, beta, non-erythrocytic 2
802976	SPTBN1	spectrin, beta, non-erythrocytic 1
789466	ANTXR1	anthrax toxin receptor 1
818391	SCMH1	sex comb on midleg homolog 1 (Drosophila)
802428	PHPT1	phosphohistidine phosphatase 1
781579	PLEKHA1	pleckstrin homology domain containing, family A (phosphoinositide binding specific) member 1
814846	SGPP1	sphingosine-1-phosphate phosphatase 1
777999	SGPP2	sphingosine-1-phosphate phosphotase 2
818858	PPOX	protoporphyrinogen oxidase
797338	CBFA2T3	core-binding factor, runt domain, alpha subunit 2; translocated to, 3
794552	CBFA2T2	core-binding factor, runt domain, alpha subunit 2; translocated to, 2
820697	TERC	telomerase RNA component
811394	PLEKHB2	pleckstrin homology domain containing, family B (evectins) member 2
813447	FOS	v-fos FBJ murine osteosarcoma viral oncogene homolog
813140	PLEKHB1	pleckstrin homology domain containing, family B (evectins) member 1
798438	ACOT11	acyl-CoA thioesterase 11
782192	ACOT12	acyl-CoA thioesterase 12
792368	MDN1	MDN1, midasin homolog (yeast)
807490	TERT	telomerase reverse transcriptase
811761	CAMK1G	calcium/calmodulin-dependent protein kinase IG
787340	RALBP1	hypothetical LOC100129773; ralA binding protein 1
780307	PPAP2C	phosphatidic acid phosphatase type 2C
780180	OR10J1	olfactory receptor, family 10, subfamily J, member 1
773203	MDM2	Mdm2 p53 binding protein homolog (mouse)
813217	MDM4	Mdm4 p53 binding protein homolog (mouse)
804015	MDM1	Mdm1 nuclear protein homolog (mouse)
793318	CAMK1D	calcium/calmodulin-dependent protein kinase ID
799806	FRK	fyn-related kinase
819699	CAMK2G	calcium/calmodulin-dependent protein kinase II gamma
799734	TIPARP	TCDD-inducible poly(ADP-ribose) polymerase
823182	CAMK2D	calcium/calmodulin-dependent protein kinase II delta
813858	TEPP	testis, prostate and placenta expressed
779924	NEFH	neurofilament, heavy polypeptide
784898	CAMK2B	calcium/calmodulin-dependent protein kinase II beta
819488	GFI1	growth factor independent 1 transcription repressor
805227	CAMK2A	calcium/calmodulin-dependent protein kinase II alpha
794232	NEFL	neurofilament, light polypeptide
809736	PPAP2B	phosphatidic acid phosphatase type 2B
789387	PPWD1	peptidylprolyl isomerase domain and WD repeat containing 1
825940	OR10H1	olfactory receptor, family 10, subfamily H, member 1
788810	PARK2	Parkinson disease (autosomal recessive, juvenile) 2, parkin
818392	OR10H3	olfactory receptor, family 10, subfamily H, member 3
801389	PARK7	Parkinson disease (autosomal recessive, early onset) 7
798399	OR10H2	olfactory receptor, family 10, subfamily H, member 2
817098	ATXN1	ataxin 1
787373	ATXN2	ataxin 2
811657	ATXN3	ataxin 3
807999	ATXN7	ataxin 7
794447	ENDOG	endonuclease G
773231	PECAM1	platelet/endothelial cell adhesion molecule
823532	TEP1	telomerase-associated protein 1
805690	CUEDC1	CUE domain containing 1
799901	BMPR1B	bone morphogenetic protein receptor, type IB
782300	BMPR1A	bone morphogenetic protein receptor, type IA; similar to ALK-3
776035	RPL18	ribosomal protein L18
783997	RPL17	ribosomal protein L17 pseudogene 22; ribosomal protein L17 pseudogene 36; ribosomal protein L17 pseudogene 20; similar to ribosomal protein L17; ribosomal protein L17 pseudogene 33; ribosomal protein L17 pseudogene 34; ribosomal protein L17 pseudogene 9; ribosomal protein L17; ribosomal protein L17 pseudogene 18; ribosomal protein L17 pseudogene 7; ribosomal protein L17 pseudogene 39
786531	RPL19	ribosomal protein L19; ribosomal protein L19 pseudogene 12
777984	RPL14	ribosomal protein L14
822027	RPL13	ribosomal protein L13 pseudogene 12; ribosomal protein L13
779090	RPL15	ribosomal protein L15 pseudogene 22; ribosomal protein L15 pseudogene 18; ribosomal protein L15 pseudogene 17; ribosomal protein L15 pseudogene 3; ribosomal protein L15 pseudogene 7; ribosomal protein L15
787440	ACBD6	acyl-Coenzyme A binding domain containing 6
773926	ACBD5	acyl-Coenzyme A binding domain containing 5
796905	ACBD3	acyl-Coenzyme A binding domain containing 3
775500	MALL	mal, T-cell differentiation protein-like
799716	RPL10	ribosomal protein L10; ribosomal protein L10 pseudogene 15; ribosomal protein L10 pseudogene 6; ribosomal protein L10 pseudogene 16; ribosomal protein L10 pseudogene 9
810885	RPL11	ribosomal protein L11
783263	RPL12	ribosomal protein L12 pseudogene 2; ribosomal protein L12 pseudogene 32; ribosomal protein L12 pseudogene 35; ribosomal protein L12 pseudogene 19; ribosomal protein L12 pseudogene 6; ribosomal protein L12; ribosomal protein L12 pseudogene 14
801333	AUP1	ancient ubiquitous protein 1
825595	PTPRJ	protein tyrosine phosphatase, receptor type, J
800731	OPA3	optic atrophy 3 (autosomal recessive, with chorea and spastic paraplegia)
820632	PTPRK	protein tyrosine phosphatase, receptor type, K
822409	OR2S2	olfactory receptor, family 2, subfamily S, member 2
812621	PTPRM	protein tyrosine phosphatase, receptor type, M
820737	PTPRF	protein tyrosine phosphatase, receptor type, F
786831	PTPRG	protein tyrosine phosphatase, receptor type, G
789828	PTPRH	protein tyrosine phosphatase, receptor type, H
793368	PTPRR	protein tyrosine phosphatase, receptor type, R
817489	PTPRS	protein tyrosine phosphatase, receptor type, S
820794	PTPRT	protein tyrosine phosphatase, receptor type, T
804214	PTPRU	protein tyrosine phosphatase, receptor type, U
785490	PTPRN	protein tyrosine phosphatase, receptor type, N
784056	PTPRO	protein tyrosine phosphatase, receptor type, O
798968	ACADSB	acyl-Coenzyme A dehydrogenase, short/branched chain
796962	HFE	hemochromatosis
792482	PPT2	palmitoyl-protein thioesterase 2
777657	PPT1	palmitoyl-protein thioesterase 1
808900	PVRL4	poliovirus receptor-related 4
808346	PVRL1	poliovirus receptor-related 1 (herpesvirus entry mediator C)
777314	PVRL3	poliovirus receptor-related 3
775693	PVRL2	poliovirus receptor-related 2 (herpesvirus entry mediator B)
773053	UNC45B	unc-45 homolog B (C. elegans)
823324	UNC45A	unc-45 homolog A (C. elegans)
823002	MAOA	monoamine oxidase A
777273	MAOB	monoamine oxidase B
796624	HGF	hepatocyte growth factor (hepapoietin A; scatter factor)
777456	HSPA12B	heat shock 70kD protein 12B
808580	MAP2	microtubule-associated protein 2
797875	HGS	hepatocyte growth factor-regulated tyrosine kinase substrate
820016	MAP4	microtubule-associated protein 4
794685	NUTF2	nuclear transport factor 2
789896	MAP7	microtubule-associated protein 7
811603	HLF	hepatic leukemia factor
798991	UFC1	ubiquitin-fold modifier conjugating enzyme 1
803129	LOC388152	hypothetical LOC388152
789018	OR2V2	olfactory receptor, family 2, subfamily V, member 2
786977	COPB2	coatomer protein complex, subunit beta 2 (beta prime)
822459	ADCK1	aarF domain containing kinase 1
806196	POMGNT1	protein O-linked mannose beta1,2-N-acetylglucosaminyltransferase
796537	ADCK2	aarF domain containing kinase 2
813479	MAPT	microtubule-associated protein tau
817856	ADCK4	aarF domain containing kinase 4
823119	ARHGEF4	Rho guanine nucleotide exchange factor (GEF) 4
808078	ARHGEF3	Rho guanine nucleotide exchange factor (GEF) 3
818916	ARHGEF2	Rho/Rac guanine nucleotide exchange factor (GEF) 2
794306	ARHGEF1	Rho guanine nucleotide exchange factor (GEF) 1
805520	ARHGEF7	Rho guanine nucleotide exchange factor (GEF) 7
777086	ARHGEF6	Rac/Cdc42 guanine nucleotide exchange factor (GEF) 6
804736	GMEB2	glucocorticoid modulatory element binding protein 2
817871	ARHGEF5	Rho guanine nucleotide exchange factor (GEF) 5
778285	GMEB1	glucocorticoid modulatory element binding protein 1
826874	ARHGEF9	Cdc42 guanine nucleotide exchange factor (GEF) 9; hypothetical protein LOC100134381
778914	OR2W1	olfactory receptor, family 2, subfamily W, member 1
805983	RPL3L	ribosomal protein L3-like
800697	CYBRD1	cytochrome b reductase 1
806455	GANAB	glucosidase, alpha; neutral AB
803377	RPL35	ribosomal protein L35; ribosomal protein L35 pseudogene 1; ribosomal protein L35 pseudogene 2
787919	GNG13	guanine nucleotide binding protein (G protein), gamma 13
779153	HK2	hexokinase 2 pseudogene; hexokinase 2
786934	RPL36	ribosomal protein L36; ribosomal protein L36 pseudogene 14
777438	HK1	hexokinase 1
790090	RPL37	ribosomal protein L37
817773	GNG11	guanine nucleotide binding protein (G protein), gamma 11
807516	RPL38	ribosomal protein L38
818491	GNG12	guanine nucleotide binding protein (G protein), gamma 12
782709	RPL39	ribosomal protein L39 pseudogene 10; ribosomal protein L39 pseudogene 20; ribosomal protein L39 pseudogene 27; ribosomal protein L39; ribosomal protein L39 pseudogene 13; ribosomal protein L39 pseudogene 32
809911	HPSE2	heparanase 2
776761	RPL32	small nucleolar RNA, H/ACA box 7A; small nucleolar RNA, H/ACA box 7B; ribosomal protein L32
796446	RPL31	ribosomal protein L31 pseudogene 49; ribosomal protein L31 pseudogene 17; ribosomal protein L31
803929	RPL34	ribosomal protein L34
805896	HK3	hexokinase 3 (white cell)
824520	MAS1	MAS1 oncogene
794414	SLC4A8	solute carrier family 4, sodium bicarbonate cotransporter, member 8
820360	SLC4A7	solute carrier family 4, sodium bicarbonate cotransporter, member 7
818141	MARS	methionyl-tRNA synthetase
785872	RPL26	ribosomal protein L26 pseudogene 33; ribosomal protein L26; ribosomal protein L26 pseudogene 16; ribosomal protein L26 pseudogene 19; ribosomal protein L26 pseudogene 6
791259	EXPH5	exophilin 5
784332	RPL27	ribosomal protein L27
820040	RPL28	ribosomal protein L28
823999	RPL29	ribosomal protein L29 pseudogene 9; ribosomal protein L29 pseudogene 12; ribosomal protein L29 pseudogene 11; ribosomal protein L29; ribosomal protein L29 pseudogene 26
780689	RPL23	ribosomal protein L23 pseudogene 6; ribosomal protein L23
782492	RPL22	ribosomal protein L22 pseudogene 11; ribosomal protein L22
793235	RPL21	ribosomal protein L21 pseudogene 134; ribosomal protein L21 pseudogene 80; ribosomal protein L21 pseudogene 20; ribosomal protein L21 pseudogene 46; ribosomal protein L21 pseudogene 45; ribosomal protein L21 pseudogene 131; ribosomal protein L21 pseudogene 16; ribosomal protein L21 pseudogene 53; ribosomal protein L21 pseudogene 120; ribosomal protein L21 pseudogene 37; ribosomal protein L21 pseu…
802091	GNG10	DnaJ (Hsp40) homolog, subfamily C , member 25; guanine nucleotide binding protein (G protein), gamma 10; DNAJC25-GNG10 readthrough transcript
811732	BNIP3L	BCL2/adenovirus E1B 19kDa interacting protein 3-like
823254	CTNNAL1	catenin (cadherin-associated protein), alpha-like 1
786498	CAPZA2	capping protein (actin filament) muscle Z-line, alpha 2
799685	CAPZA1	capping protein (actin filament) muscle Z-line, alpha 1
798840	LONRF3	LON peptidase N-terminal domain and ring finger 3
814351	LONRF1	LON peptidase N-terminal domain and ring finger 1
805810	LONRF2	LON peptidase N-terminal domain and ring finger 2
774725	MATK	megakaryocyte-associated tyrosine kinase
777737	HAL	histidine ammonia-lyase
790025	OR2K2	olfactory receptor, family 2, subfamily K, member 2
819129	JUNB	jun B proto-oncogene
826553	COPG2	coatomer protein complex, subunit gamma 2
774227	SRXN1	sulfiredoxin 1 homolog (S. cerevisiae)
784940	CNTFR	ciliary neurotrophic factor receptor
814334	JUND	jun D proto-oncogene
823404	RPL7A	ribosomal protein L7a pseudogene 70; ribosomal protein L7a; ribosomal protein L7a pseudogene 30; ribosomal protein L7a pseudogene 66; ribosomal protein L7a pseudogene 27; ribosomal protein L7a pseudogene 11; ribosomal protein L7a pseudogene 62
810002	LYSMD2	LysM, putative peptidoglycan-binding, domain containing 2
783537	LYSMD1	LysM, putative peptidoglycan-binding, domain containing 1
808307	LYSMD4	LysM, putative peptidoglycan-binding, domain containing 4
811371	ATP5J2	ATP synthase, H+ transporting, mitochondrial F0 complex, subunit F2
823165	TLR10	toll-like receptor 10
772928	DUOX2	dual oxidase 2
808370	WWC1	WW and C2 domain containing 1
812616	PIP5K1B	phosphatidylinositol-4-phosphate 5-kinase, type I, beta
804364	PIP5K1A	phosphatidylinositol-4-phosphate 5-kinase, type I, alpha
820268	CCRL2	chemokine (C-C motif) receptor-like 2
787957	HDC	histidine decarboxylase
796881	WWC3	WWC family member 3
803212	CSF2RB	colony stimulating factor 2 receptor, beta, low-affinity (granulocyte-macrophage)
825524	IPMK	inositol polyphosphate multikinase
819919	NFX1	nuclear transcription factor, X-box binding 1
825640	CSHL1	chorionic somatomammotropin hormone-like 1
826586	IPO9	importin 9
793203	IPO8	importin 8
803859	ACADVL	acyl-Coenzyme A dehydrogenase, very long chain
810275	IPO7	importin 7
815727	IPO4	importin 4
785373	BTAF1	BTAF1 RNA polymerase II, B-TFIID transcription factor-associated, 170kDa (Mot1 homolog, S. cerevisiae)
776650	NR3C2	nuclear receptor subfamily 3, group C, member 2
777354	NFYC	nuclear transcription factor Y, gamma
799704	ATP5G2	ATP synthase, H+ transporting, mitochondrial F0 complex, subunit C2 (subunit 9)
819299	NFYB	nuclear transcription factor Y, beta
817589	NR3C1	nuclear receptor subfamily 3, group C, member 1 (glucocorticoid receptor)
773666	ATP5G1	ATP synthase, H+ transporting, mitochondrial F0 complex, subunit C1 (subunit 9)
810678	NFYA	nuclear transcription factor Y, alpha
826891	ATP5G3	ATP synthase, H+ transporting, mitochondrial F0 complex, subunit C3 (subunit 9)
804883	UFM1	ubiquitin-fold modifier 1
779686	A4GNT	alpha-1,4-N-acetylglucosaminyltransferase
780509	HBB	hemoglobin, beta
820875	HBD	hemoglobin, delta
781473	HCK	hemopoietic cell kinase
818987	ATP5F1	ATP synthase, H+ transporting, mitochondrial F0 complex, subunit B1
810743	DACH1	dachshund homolog 1 (Drosophila)
793755	DACH2	dachshund homolog 2 (Drosophila)
812828	HBZ	hemoglobin, zeta
820090	ZRANB1	zinc finger, RAN-binding domain containing 1
784179	IPPK	inositol 1,3,4,5,6-pentakisphosphate 2-kinase
775944	TBL1X	transducin (beta)-like 1X-linked
825604	ADCY3	adenylate cyclase 3
779284	ADCY4	adenylate cyclase 4
816713	ADCY1	adenylate cyclase 1 (brain)
794950	ADCY2	adenylate cyclase 2 (brain)
822258	QPCTL	glutaminyl-peptide cyclotransferase-like
789530	ADCY7	adenylate cyclase 7
807563	ADCY8	adenylate cyclase 8 (brain)
794935	ADCY5	adenylate cyclase 5
807239	ADCY6	adenylate cyclase 6
818758	C14ORF50	chromosome 14 open reading frame 50
818566	PSKH2	protein serine kinase H2
783584	C14ORF49	chromosome 14 open reading frame 49
819128	RTBDN	retbindin
810997	PSKH1	protein serine kinase H1
807546	C14ORF48	chromosome 14 open reading frame 48
777009	DEPDC1B	DEP domain containing 1B
800220	DEPDC6	DEP domain containing 6
826653	DEPDC1	DEP domain containing 1
821561	TAF6L	TAF6-like RNA polymerase II, p300/CBP-associated factor (PCAF)-associated factor, 65kDa
783743	C14ORF43	chromosome 14 open reading frame 43
826316	DEPDC4	DEP domain containing 4
814976	C14ORF39	chromosome 14 open reading frame 39
795510	FCER1G	Fc fragment of IgE, high affinity I, receptor for; gamma polypeptide
816870	FCER1A	Fc fragment of IgE, high affinity I, receptor for; alpha polypeptide
820224	ANKMY2	ankyrin repeat and MYND domain containing 2
822166	ANKMY1	ankyrin repeat and MYND domain containing 1
787708	C14ORF68	chromosome 14 open reading frame 68
773081	ADPRH	ADP-ribosylarginine hydrolase
778482	YY1AP1	YY1 associated protein 1; gon-4-like (C. elegans)
825853	PSORS1C2	psoriasis susceptibility 1 candidate 2
784701	KIAA0922	KIAA0922
805794	IL5RA	interleukin 5 receptor, alpha
805065	COPS2	COP9 constitutive photomorphogenic homolog subunit 2 (Arabidopsis)
786690	COPS5	COP9 constitutive photomorphogenic homolog subunit 5 (Arabidopsis)
799250	COPS6	COP9 constitutive photomorphogenic homolog subunit 6 (Arabidopsis)
814582	COPS3	COP9 constitutive photomorphogenic homolog subunit 3 (Arabidopsis)
795079	COPS4	COP9 constitutive photomorphogenic homolog subunit 4 (Arabidopsis)
777244	COPS8	COP9 constitutive photomorphogenic homolog subunit 8 (Arabidopsis)
776530	CAMKK1	calcium/calmodulin-dependent protein kinase kinase 1, alpha
821962	CAMKK2	calcium/calmodulin-dependent protein kinase kinase 2, beta
819916	NR2F6	nuclear receptor subfamily 2, group F, member 6
802477	NR2F2	nuclear receptor subfamily 2, group F, member 2
796591	NR2F1	nuclear receptor subfamily 2, group F, member 1
819512	MED6	mediator complex subunit 6
817769	MED4	mediator complex subunit 4
800929	MED8	mediator complex subunit 8
810827	MED9	mediator complex subunit 9
786332	AVEN	apoptosis, caspase activation inhibitor
794466	PLEK2	pleckstrin 2
778771	NFS1	NFS1 nitrogen fixation 1 homolog (S. cerevisiae)
790167	HPRT1	hypoxanthine phosphoribosyltransferase 1
826944	MEFV	Mediterranean fever
799547	MEG3	maternally expressed 3 (non-protein coding)
812744	OPN5	opsin 5
775133	ADCY9	adenylate cyclase 9
809602	OPN4	opsin 4
821226	MAEA	macrophage erythroblast attacher
810936	ARNT2	aryl-hydrocarbon receptor nuclear translocator 2
801614	MAEL	maelstrom homolog (Drosophila)
776102	KLHL4	kelch-like 4 (Drosophila)
787319	MAF1	MAF1 homolog (S. cerevisiae)
798144	KLHL3	kelch-like 3 (Drosophila)
778335	KLHL1	kelch-like 1 (Drosophila)
796500	GP9	glycoprotein IX (platelet)
799015	H19	H19, imprinted maternally expressed transcript (non-protein coding)
807091	KLHL7	kelch-like 7 (Drosophila)
801747	KLHL8	kelch-like 8 (Drosophila)
817810	KLHL5	kelch-like 5 (Drosophila)
806897	GP5	glycoprotein V (platelet)
782903	DYSF	dysferlin, limb girdle muscular dystrophy 2B (autosomal recessive)
798132	KLHL6	kelch-like 6 (Drosophila)
822532	KLHL9	kelch-like 9 (Drosophila)
819256	GP2	glycoprotein 2 (zymogen granule membrane)
798275	SLC4A2	solute carrier family 4, anion exchanger, member 2 (erythrocyte membrane protein band 3-like 1)
791678	SLC4A1	solute carrier family 4, anion exchanger, member 1 (erythrocyte membrane protein band 3, Diego blood group)
790710	SLC4A4	solute carrier family 4, sodium bicarbonate cotransporter, member 4
792289	SLC4A3	solute carrier family 4, anion exchanger, member 3
813972	SLC4A5	solute carrier family 4, sodium bicarbonate cotransporter, member 5
809451	MADD	MAP-kinase activating death domain
808971	ARNTL	aryl hydrocarbon receptor nuclear translocator-like
810893	MEPE	matrix extracellular phosphoglycoprotein
820136	GNS	glucosamine (N-acetyl)-6-sulfatase
821932	IQCH	IQ motif containing H
795534	IQCG	IQ motif containing G
780882	IQCD	IQ motif containing D
808992	IQCC	IQ motif containing C
823205	GNE	glucosamine (UDP-N-acetyl)-2-epimerase/N-acetylmannosamine kinase
813482	COPZ1	coatomer protein complex, subunit zeta 1
805989	DSCAML1	Down syndrome cell adhesion molecule like 1
785375	SLC30A1	solute carrier family 30 (zinc transporter), member 1
821237	PTPLA	protein tyrosine phosphatase-like (proline instead of catalytic arginine), member A
778337	SLC30A4	solute carrier family 30 (zinc transporter), member 4
807706	SLC30A5	solute carrier family 30 (zinc transporter), member 5
810255	SLC30A2	solute carrier family 30 (zinc transporter), member 2
811117	SLC30A3	solute carrier family 30 (zinc transporter), member 3
822560	GML	glycosylphosphatidylinositol anchored molecule like protein
792465	SLC30A8	solute carrier family 30 (zinc transporter), member 8
815528	TMSL3	thymosin-like 3
818884	AXIN2	axin 2
808738	SLC30A9	solute carrier family 30 (zinc transporter), member 9
776370	SLC30A6	solute carrier family 30 (zinc transporter), member 6
775837	SLC30A7	solute carrier family 30 (zinc transporter), member 7
775481	AXIN1	axin 1
773813	MEST	mesoderm specific transcript homolog (mouse)
795599	PARD6A	par-6 partitioning defective 6 homolog alpha (C. elegans)
777953	MAFG	v-maf musculoaponeurotic fibrosarcoma oncogene homolog G (avian)
794970	PTPN7	protein tyrosine phosphatase, non-receptor type 7
783635	MAFF	v-maf musculoaponeurotic fibrosarcoma oncogene homolog F (avian)
776776	PTPN6	protein tyrosine phosphatase, non-receptor type 6
816737	PTPN9	protein tyrosine phosphatase, non-receptor type 9
789010	NFE2	nuclear factor (erythroid-derived 2), 45kDa
821229	PTPN3	protein tyrosine phosphatase, non-receptor type 3
785846	MAFB	v-maf musculoaponeurotic fibrosarcoma oncogene homolog B (avian)
818033	PTPN2	protein tyrosine phosphatase, non-receptor type 2
778413	PTPN5	protein tyrosine phosphatase, non-receptor type 5 (striatum-enriched)
821678	PTPN4	protein tyrosine phosphatase, non-receptor type 4 (megakaryocyte)
778103	MAFK	v-maf musculoaponeurotic fibrosarcoma oncogene homolog K (avian)
793488	GLS	glutaminase
804522	OVCA2	candidate tumor suppressor in ovarian cancer 2
800618	PARD6G	par-6 partitioning defective 6 homolog gamma (C. elegans)
820602	PTPN1	protein tyrosine phosphatase, non-receptor type 1
796034	ECHDC2	enoyl Coenzyme A hydratase domain containing 2
812633	ECHDC3	enoyl Coenzyme A hydratase domain containing 3
816814	GSS	glutathione synthetase
786712	MEN1	multiple endocrine neoplasia I
827002	GSR	glutathione reductase
818270	TDO2	tryptophan 2,3-dioxygenase
775114	GSN	gelsolin (amyloidosis, Finnish type)
817977	GEFT	RhoA/RAC/CDC42 exchange factor; solute carrier family 26, member 10
813268	FTSJ1	FtsJ homolog 1 (E. coli)
773658	FTSJ2	FtsJ homolog 2 (E. coli)
797109	IFNGR2	interferon gamma receptor 2 (interferon gamma transducer 1)
807668	FTSJ3	FtsJ homolog 3 (E. coli)
822282	IFNGR1	interferon gamma receptor 1
783895	C14ORF93	chromosome 14 open reading frame 93
815366	KIAA0907	KIAA0907
775760	GSC	goosecoid homeobox
825711	RASL12	RAS-like, family 12
782874	GRP	gastrin-releasing peptide
790424	BVES	blood vessel epicardial substance
821753	GRN	granulin
775002	BUB1B	budding uninhibited by benzimidazoles 1 homolog beta (yeast)
826097	MELK	maternal embryonic leucine zipper kinase
826806	C14ORF80	chromosome 14 open reading frame 80
800808	RSAD2	radical S-adenosyl methionine domain containing 2
793199	RSAD1	radical S-adenosyl methionine domain containing 1
822656	NFIX	nuclear factor I/X (CCAAT-binding transcription factor)
814946	SH3GLB2	SH3-domain GRB2-like endophilin B2
808345	SH3GLB1	SH3-domain GRB2-like endophilin B1
816438	RTN4RL2	reticulon 4 receptor-like 2
800094	BAHD1	bromo adjacent homology domain containing 1
798492	RCSD1	RCSD domain containing 1
805736	PTPRB	protein tyrosine phosphatase, receptor type, B
791890	PTPRC	protein tyrosine phosphatase, receptor type, C
784618	PTPRD	protein tyrosine phosphatase, receptor type, D
811645	PTPRE	protein tyrosine phosphatase, receptor type, E
793588	PTPRA	protein tyrosine phosphatase, receptor type, A
815605	GPI	glucose phosphate isomerase
823786	OR3A3	olfactory receptor, family 3, subfamily A, member 3
825018	TDP1	tyrosyl-DNA phosphodiesterase 1
780833	OR3A1	olfactory receptor, family 3, subfamily A, member 1
816974	GPT	glutamic-pyruvate transaminase (alanine aminotransferase)
816650	NFIC	nuclear factor I/C (CCAAT-binding transcription factor)
809777	NFIA	nuclear factor I/A
803228	SPTAN1	spectrin, alpha, non-erythrocytic 1 (alpha-fodrin)
790544	NFIB	nuclear factor I/B
792095	AGTR1	angiotensin II receptor, type 1
811140	AGTR2	angiotensin II receptor, type 2
800760	MC1R	tubulin, beta 3; melanocortin 1 receptor (alpha melanocyte stimulating hormone receptor)
815867	ILK	integrin-linked kinase
773117	CCR10	chemokine (C-C motif) receptor 10
823637	INA	internexin neuronal intermediate filament protein, alpha
806146	F8	coagulation factor VIII, procoagulant component
820621	F9	coagulation factor IX
815415	F7	coagulation factor VII (serum prothrombin conversion accelerator)
801431	CD320	CD320 molecule
819650	F5	coagulation factor V (proaccelerin, labile factor)
823833	F3	coagulation factor III (thromboplastin, tissue factor)
813839	MC2R	melanocortin 2 receptor (adrenocorticotropic hormone)
794781	F2	coagulation factor II (thrombin)
814236	MADCAM1	mucosal vascular addressin cell adhesion molecule 1
790642	ARL8A	ADP-ribosylation factor-like 8A
813731	ARL8B	ADP-ribosylation factor-like 8B
824615	GC	group-specific component (vitamin D binding protein)
780005	PABPC5	poly(A) binding protein, cytoplasmic 5
796180	PABPC4	poly(A) binding protein, cytoplasmic 4 (inducible form)
819543	PPYR1	pancreatic polypeptide receptor 1
781630	AHCTF1	AT hook containing transcription factor 1; AT hook containing transcription factor 1 pseudogene
785751	KIAA1919	KIAA1919
788115	SULT4A1	sulfotransferase family 4A, member 1
808563	PEA15	phosphoprotein enriched in astrocytes 15
772776	IL17D	interleukin 17D
809613	IL17B	interleukin 17B
803057	INS	insulin-like growth factor 2 (somatomedin A); insulin; INS-IGF2 readthrough transcript
821747	IL17F	interleukin 17F
823185	PABPC3	poly(A) binding protein, cytoplasmic 3
804272	MTCP1	mature T-cell proliferation 1 neighbor; mature T-cell proliferation 1
788561	PABPC1	poly(A) binding protein, cytoplasmic pseudogene 5; poly(A) binding protein, cytoplasmic 1
796931	FH	fumarate hydratase
821203	LAPTM4B	lysosomal protein transmembrane 4 beta
808988	LAPTM4A	lysosomal protein transmembrane 4 alpha
785721	VDAC2	voltage-dependent anion channel 2
795339	VDAC3	voltage-dependent anion channel 3
798048	VDAC1	voltage-dependent anion channel 1; similar to voltage-dependent anion channel 1
809813	MCPH1	microcephalin 1
798722	GK	glycerol kinase 3 pseudogene; glycerol kinase
826234	OPRM1	opioid receptor, mu 1
787093	KCNAB3	potassium voltage-gated channel, shaker-related subfamily, beta member 3
821033	KCNAB2	potassium voltage-gated channel, shaker-related subfamily, beta member 2
814997	KCNAB1	potassium voltage-gated channel, shaker-related subfamily, beta member 1
817162	MC5R	melanocortin 5 receptor
826416	KDELR1	KDEL (Lys-Asp-Glu-Leu) endoplasmic reticulum protein retention receptor 1
784404	ARL5B	ADP-ribosylation factor-like 5B
803502	IHH	Indian hedgehog homolog (Drosophila)
816035	KDELR3	KDEL (Lys-Asp-Glu-Leu) endoplasmic reticulum protein retention receptor 3
795959	KDELR2	KDEL (Lys-Asp-Glu-Leu) endoplasmic reticulum protein retention receptor 2
776391	HYAL1	hyaluronoglucosaminidase 1
789209	HYAL2	hyaluronoglucosaminidase 2
781795	HIST1H1E	histone cluster 1, H1e
794116	AR	androgen receptor
790698	HYAL3	hyaluronoglucosaminidase 3
781820	HIST1H1D	histone cluster 1, H1d
784865	HIST1H1C	histone cluster 1, H1c
799393	HIST1H1B	histone cluster 1, H1b
785179	HIST1H1A	histone cluster 1, H1a
772980	OSTM1	osteopetrosis associated transmembrane protein 1
784691	HYAL4	hyaluronoglucosaminidase 4
826533	H2AFB3	H2A histone family, member B2; H2A histone family, member B3
813057	HIST1H1T	histone cluster 1, H1t
819682	IL12A	interleukin 12A (natural killer cell stimulatory factor 1, cytotoxic lymphocyte maturation factor 1, p35)
818683	SORT1	sortilin 1
811614	IL12B	interleukin 12B (natural killer cell stimulatory factor 2, cytotoxic lymphocyte maturation factor 2, p40)
820961	ARL4D	ADP-ribosylation factor-like 4D
775516	ARL4C	ADP-ribosylation factor-like 4C
807777	BCMO1	beta-carotene 15,15'-monooxygenase 1
808904	C7	complement component 7
780578	C9	complement component 9
821182	EXOC7	exocyst complex component 7
781171	EXOC8	exocyst complex component 8
794018	C3	similar to Complement C3 precursor; complement component 3; hypothetical protein LOC100133511
817237	C6	complement component 6
775025	OPRK1	opioid receptor, kappa 1
806584	C5	complement component 5
776869	PCOLCE	procollagen C-endopeptidase enhancer
807229	LRRTM3	leucine rich repeat transmembrane neuronal 3
778892	LRRTM1	leucine rich repeat transmembrane neuronal 1
777767	EXOC6	exocyst complex component 6
814372	MC3R	melanocortin 3 receptor
788240	C2	complement component 2
775981	EXOC1	exocyst complex component 1
777211	IL4	interleukin 4
787553	IL3	interleukin 3 (colony-stimulating factor, multiple)
825577	IL6	interleukin 6 (interferon, beta 2)
790317	IL5	interleukin 5 (colony-stimulating factor, eosinophil)
772471	IL8	interleukin 8
789748	IL7	interleukin 7
814876	OPRL1	opiate receptor-like 1
793992	IL9	interleukin 9
826497	CS	citrate synthase
799142	NTNG1	netrin G1
825296	NTNG2	netrin G2
821763	MC4R	melanocortin 4 receptor
782841	CP	ceruloplasmin (ferroxidase)
818700	CD302	CD302 molecule; lymphocyte antigen 75
809004	IL2	interleukin 2
801800	PRC1	protein regulator of cytokinesis 1
822152	RBM15B	RNA binding motif protein 15B
811288	IDE	insulin-degrading enzyme
801671	TXLNA	taxilin alpha
820361	CXCL11	chemokine (C-X-C motif) ligand 11
793867	LZTFL1	leucine zipper transcription factor-like 1
821438	CXCL12	chemokine (C-X-C motif) ligand 12 (stromal cell-derived factor 1)
823144	FDFT1	farnesyl-diphosphate farnesyltransferase 1
779059	CXCL10	chemokine (C-X-C motif) ligand 10
785820	IDS	iduronate 2-sulfatase
823477	CYGB	cytoglobin
807326	MB	myoglobin
785911	PABPN1	poly(A) binding protein, nuclear 1
803965	BST2	NPC-A-7; bone marrow stromal cell antigen 2
804807	BST1	bone marrow stromal cell antigen 1
795460	POLR2J2	polymerase (RNA) II (DNA directed) polypeptide J3; polymerase (RNA) II (DNA directed) polypeptide J2
805747	PRCC	papillary renal cell carcinoma (translocation-associated)
793436	PRCP	prolylcarboxypeptidase (angiotensinase C)
820807	ABCA8	ATP-binding cassette, sub-family A (ABC1), member 8
818496	ABCA7	ATP-binding cassette, sub-family A (ABC1), member 7
784692	HIST1H4L	histone cluster 1, H4l; histone cluster 1, H4k; histone cluster 4, H4; histone cluster 1, H4h; histone cluster 1, H4j; histone cluster 1, H4i; histone cluster 1, H4d; histone cluster 1, H4c; histone cluster 1, H4f; histone cluster 1, H4e; histone cluster 1, H4b; histone cluster 1, H4a; histone cluster 2, H4a; histone cluster 2, H4b
821008	ABCA9	ATP-binding cassette, sub-family A (ABC1), member 9
784692	HIST1H4K	histone cluster 1, H4l; histone cluster 1, H4k; histone cluster 4, H4; histone cluster 1, H4h; histone cluster 1, H4j; histone cluster 1, H4i; histone cluster 1, H4d; histone cluster 1, H4c; histone cluster 1, H4f; histone cluster 1, H4e; histone cluster 1, H4b; histone cluster 1, H4a; histone cluster 2, H4a; histone cluster 2, H4b
795639	MAPKAPK3	mitogen-activated protein kinase-activated protein kinase 3
821979	ABCA2	ATP-binding cassette, sub-family A (ABC1), member 2
789225	ABCA1	ATP-binding cassette, sub-family A (ABC1), member 1
820715	MAPKAPK2	mitogen-activated protein kinase-activated protein kinase 2
808254	ABCA4	ATP-binding cassette, sub-family A (ABC1), member 4
806330	ABCA3	ATP-binding cassette, sub-family A (ABC1), member 3
802212	ABCA6	ATP-binding cassette, sub-family A (ABC1), member 6
807917	ABCA5	ATP-binding cassette, sub-family A (ABC1), member 5
775351	KDELC1	KDEL (Lys-Asp-Glu-Leu) containing 1
784692	HIST1H4A	histone cluster 1, H4l; histone cluster 1, H4k; histone cluster 4, H4; histone cluster 1, H4h; histone cluster 1, H4j; histone cluster 1, H4i; histone cluster 1, H4d; histone cluster 1, H4c; histone cluster 1, H4f; histone cluster 1, H4e; histone cluster 1, H4b; histone cluster 1, H4a; histone cluster 2, H4a; histone cluster 2, H4b
784692	HIST1H4B	histone cluster 1, H4l; histone cluster 1, H4k; histone cluster 4, H4; histone cluster 1, H4h; histone cluster 1, H4j; histone cluster 1, H4i; histone cluster 1, H4d; histone cluster 1, H4c; histone cluster 1, H4f; histone cluster 1, H4e; histone cluster 1, H4b; histone cluster 1, H4a; histone cluster 2, H4a; histone cluster 2, H4b
801272	TTYH2	tweety homolog 2 (Drosophila)
784215	TTYH1	tweety homolog 1 (Drosophila)
784692	HIST1H4E	histone cluster 1, H4l; histone cluster 1, H4k; histone cluster 4, H4; histone cluster 1, H4h; histone cluster 1, H4j; histone cluster 1, H4i; histone cluster 1, H4d; histone cluster 1, H4c; histone cluster 1, H4f; histone cluster 1, H4e; histone cluster 1, H4b; histone cluster 1, H4a; histone cluster 2, H4a; histone cluster 2, H4b
784692	HIST1H4F	histone cluster 1, H4l; histone cluster 1, H4k; histone cluster 4, H4; histone cluster 1, H4h; histone cluster 1, H4j; histone cluster 1, H4i; histone cluster 1, H4d; histone cluster 1, H4c; histone cluster 1, H4f; histone cluster 1, H4e; histone cluster 1, H4b; histone cluster 1, H4a; histone cluster 2, H4a; histone cluster 2, H4b
784692	HIST1H4C	histone cluster 1, H4l; histone cluster 1, H4k; histone cluster 4, H4; histone cluster 1, H4h; histone cluster 1, H4j; histone cluster 1, H4i; histone cluster 1, H4d; histone cluster 1, H4c; histone cluster 1, H4f; histone cluster 1, H4e; histone cluster 1, H4b; histone cluster 1, H4a; histone cluster 2, H4a; histone cluster 2, H4b
784692	HIST1H4D	histone cluster 1, H4l; histone cluster 1, H4k; histone cluster 4, H4; histone cluster 1, H4h; histone cluster 1, H4j; histone cluster 1, H4i; histone cluster 1, H4d; histone cluster 1, H4c; histone cluster 1, H4f; histone cluster 1, H4e; histone cluster 1, H4b; histone cluster 1, H4a; histone cluster 2, H4a; histone cluster 2, H4b
784692	HIST1H4I	histone cluster 1, H4l; histone cluster 1, H4k; histone cluster 4, H4; histone cluster 1, H4h; histone cluster 1, H4j; histone cluster 1, H4i; histone cluster 1, H4d; histone cluster 1, H4c; histone cluster 1, H4f; histone cluster 1, H4e; histone cluster 1, H4b; histone cluster 1, H4a; histone cluster 2, H4a; histone cluster 2, H4b
784692	HIST1H4J	histone cluster 1, H4l; histone cluster 1, H4k; histone cluster 4, H4; histone cluster 1, H4h; histone cluster 1, H4j; histone cluster 1, H4i; histone cluster 1, H4d; histone cluster 1, H4c; histone cluster 1, H4f; histone cluster 1, H4e; histone cluster 1, H4b; histone cluster 1, H4a; histone cluster 2, H4a; histone cluster 2, H4b
819984	HIST1H4G	histone cluster 1, H4g
784692	HIST1H4H	histone cluster 1, H4l; histone cluster 1, H4k; histone cluster 4, H4; histone cluster 1, H4h; histone cluster 1, H4j; histone cluster 1, H4i; histone cluster 1, H4d; histone cluster 1, H4c; histone cluster 1, H4f; histone cluster 1, H4e; histone cluster 1, H4b; histone cluster 1, H4a; histone cluster 2, H4a; histone cluster 2, H4b
820178	PRB2	proline-rich protein BstNI subfamily 1; proline-rich protein BstNI subfamily 2; proline-rich protein BstNI subfamily 4
812936	HIST1H3J	histone cluster 1, H3j; histone cluster 1, H3i; histone cluster 1, H3h; histone cluster 1, H3g; histone cluster 1, H3f; histone cluster 1, H3e; histone cluster 1, H3d; histone cluster 1, H3c; histone cluster 1, H3b; histone cluster 1, H3a; histone cluster 1, H2ad; histone cluster 2, H3a; histone cluster 2, H3c; histone cluster 2, H3d
820683	ABCB9	ATP-binding cassette, sub-family B (MDR/TAP), member 9
780609	S100P	S100 calcium binding protein P
805769	ABCB8	ATP-binding cassette, sub-family B (MDR/TAP), member 8
820178	PRB4	proline-rich protein BstNI subfamily 1; proline-rich protein BstNI subfamily 2; proline-rich protein BstNI subfamily 4
823923	IGJ	immunoglobulin J polypeptide, linker protein for immunoglobulin alpha and mu polypeptides
810553	JRKL	jerky homolog-like (mouse)
810691	NR4A2	nuclear receptor subfamily 4, group A, member 2
805429	NR4A1	nuclear receptor subfamily 4, group A, member 1
824338	ABCB1	ATP-binding cassette, sub-family B (MDR/TAP), member 1
789593	NR4A3	nuclear receptor subfamily 4, group A, member 3
774882	ABCB7	ATP-binding cassette, sub-family B (MDR/TAP), member 7
787263	CYB561	cytochrome b-561
794043	ABCB6	ATP-binding cassette, sub-family B (MDR/TAP), member 6
820447	ABCB5	ATP-binding cassette, sub-family B (MDR/TAP), member 5; small nuclear ribonucleoprotein 35kDa (U11/U12)
803370	ABCB4	ATP-binding cassette, sub-family B (MDR/TAP), member 4
816322	DNMBP	dynamin binding protein
785857	S100B	S100 calcium binding protein B
792223	CXCL14	chemokine (C-X-C motif) ligand 14
781749	CXCL13	chemokine (C-X-C motif) ligand 13
802168	CXCL16	chemokine (C-X-C motif) ligand 16
804913	PRAC	prostate cancer susceptibility candidate
812936	HIST1H3A	histone cluster 1, H3j; histone cluster 1, H3i; histone cluster 1, H3h; histone cluster 1, H3g; histone cluster 1, H3f; histone cluster 1, H3e; histone cluster 1, H3d; histone cluster 1, H3c; histone cluster 1, H3b; histone cluster 1, H3a; histone cluster 1, H2ad; histone cluster 2, H3a; histone cluster 2, H3c; histone cluster 2, H3d
812936	HIST1H3B	histone cluster 1, H3j; histone cluster 1, H3i; histone cluster 1, H3h; histone cluster 1, H3g; histone cluster 1, H3f; histone cluster 1, H3e; histone cluster 1, H3d; histone cluster 1, H3c; histone cluster 1, H3b; histone cluster 1, H3a; histone cluster 1, H2ad; histone cluster 2, H3a; histone cluster 2, H3c; histone cluster 2, H3d
814762	S100G	S100 calcium binding protein G
812936	HIST1H3C	histone cluster 1, H3j; histone cluster 1, H3i; histone cluster 1, H3h; histone cluster 1, H3g; histone cluster 1, H3f; histone cluster 1, H3e; histone cluster 1, H3d; histone cluster 1, H3c; histone cluster 1, H3b; histone cluster 1, H3a; histone cluster 1, H2ad; histone cluster 2, H3a; histone cluster 2, H3c; histone cluster 2, H3d
812936	HIST1H3D	histone cluster 1, H3j; histone cluster 1, H3i; histone cluster 1, H3h; histone cluster 1, H3g; histone cluster 1, H3f; histone cluster 1, H3e; histone cluster 1, H3d; histone cluster 1, H3c; histone cluster 1, H3b; histone cluster 1, H3a; histone cluster 1, H2ad; histone cluster 2, H3a; histone cluster 2, H3c; histone cluster 2, H3d
812936	HIST1H3E	histone cluster 1, H3j; histone cluster 1, H3i; histone cluster 1, H3h; histone cluster 1, H3g; histone cluster 1, H3f; histone cluster 1, H3e; histone cluster 1, H3d; histone cluster 1, H3c; histone cluster 1, H3b; histone cluster 1, H3a; histone cluster 1, H2ad; histone cluster 2, H3a; histone cluster 2, H3c; histone cluster 2, H3d
812936	HIST1H3F	histone cluster 1, H3j; histone cluster 1, H3i; histone cluster 1, H3h; histone cluster 1, H3g; histone cluster 1, H3f; histone cluster 1, H3e; histone cluster 1, H3d; histone cluster 1, H3c; histone cluster 1, H3b; histone cluster 1, H3a; histone cluster 1, H2ad; histone cluster 2, H3a; histone cluster 2, H3c; histone cluster 2, H3d
812936	HIST1H3G	histone cluster 1, H3j; histone cluster 1, H3i; histone cluster 1, H3h; histone cluster 1, H3g; histone cluster 1, H3f; histone cluster 1, H3e; histone cluster 1, H3d; histone cluster 1, H3c; histone cluster 1, H3b; histone cluster 1, H3a; histone cluster 1, H2ad; histone cluster 2, H3a; histone cluster 2, H3c; histone cluster 2, H3d
812936	HIST1H3H	histone cluster 1, H3j; histone cluster 1, H3i; histone cluster 1, H3h; histone cluster 1, H3g; histone cluster 1, H3f; histone cluster 1, H3e; histone cluster 1, H3d; histone cluster 1, H3c; histone cluster 1, H3b; histone cluster 1, H3a; histone cluster 1, H2ad; histone cluster 2, H3a; histone cluster 2, H3c; histone cluster 2, H3d
812936	HIST1H3I	histone cluster 1, H3j; histone cluster 1, H3i; histone cluster 1, H3h; histone cluster 1, H3g; histone cluster 1, H3f; histone cluster 1, H3e; histone cluster 1, H3d; histone cluster 1, H3c; histone cluster 1, H3b; histone cluster 1, H3a; histone cluster 1, H2ad; histone cluster 2, H3a; histone cluster 2, H3c; histone cluster 2, H3d
805596	PC	pyruvate carboxylase
791948	CYC1	cytochrome c-1
821897	HR	hairless homolog (mouse)
816629	HP	haptoglobin-related protein; haptoglobin
823226	LACE1	lactation elevated 1
794938	LRRFIP2	leucine rich repeat (in FLII) interacting protein 2
780907	LRRFIP1	leucine rich repeat (in FLII) interacting protein 1
817173	IK	similar to CG18005; IK cytokine, down-regulator of HLA II
823719	CYCS	cytochrome c, somatic
773266	NEK10	NIMA (never in mitosis gene a)- related kinase 10
825874	TXNRD2	thioredoxin reductase 2
816505	TXNRD1	thioredoxin reductase 1; hypothetical LOC100130902
772370	HIC1	hypermethylated in cancer 1
818680	HIC2	hypermethylated in cancer 2
798560	MPPE1	metallophosphoesterase 1
811327	AVIL	advillin
818966	OLR1	oxidized low density lipoprotein (lectin-like) receptor 1
773892	KL	klotho
775866	ZBED2	zinc finger, BED-type containing 2
816533	CYBA	cytochrome b-245, alpha polypeptide
826432	ICK	intestinal cell (MAK-like) kinase
804536	CYBB	cytochrome b-245, beta polypeptide
825762	ID2	inhibitor of DNA binding 2, dominant negative helix-loop-helix protein
826086	ID1	inhibitor of DNA binding 1, dominant negative helix-loop-helix protein
797749	ZBED4	zinc finger, BED-type containing 4
788234	ZBED3	zinc finger, BED-type containing 3
812595	ID4	inhibitor of DNA binding 4, dominant negative helix-loop-helix protein
803791	ID3	inhibitor of DNA binding 3, dominant negative helix-loop-helix protein
788138	OPRD1	opioid receptor, delta 1
824215	HIRA	HIR histone cell cycle regulation defective homolog A (S. cerevisiae)
802663	KRTAP20-1	keratin associated protein 20-1
823050	KRTAP20-2	keratin associated protein 20-2
787130	TPD52	tumor protein D52
808879	PRKX	protein kinase, X-linked
797633	PRKY	protein kinase, Y-linked
778883	BIRC8	baculoviral IAP repeat-containing 8
804168	NSMAF	neutral sphingomyelinase (N-SMase) activation associated factor
786274	PRLH	prolactin releasing hormone
800138	GTPBP2	GTP binding protein 2
802057	GTPBP1	GTP binding protein 1
792340	GTPBP5	GTP binding protein 5 (putative)
821723	UNC5CL	unc-5 homolog C (C. elegans)-like
798093	CATSPER2	cation channel, sperm associated 2
787934	CATSPER3	cation channel, sperm associated 3
818207	CATSPER1	cation channel, sperm associated 1
804909	RAB40C	RAB40C, member RAS oncogene family
775217	XK	X-linked Kx blood group (McLeod syndrome)
815339	EPHB3	EPH receptor B3
803374	EPHB4	EPH receptor B4
795926	C18ORF45	chromosome 18 open reading frame 45
808135	EPHB1	EPH receptor B1
782954	RAB40B	RAB40B, member RAS oncogene family
792831	EPHB2	EPH receptor B2
799052	EPHB6	EPH receptor B6
818346	NGRN	neugrin, neurite outgrowth associated
818723	SLC31A2	solute carrier family 31 (copper transporters), member 2
772273	SLC31A1	solute carrier family 31 (copper transporters), member 1
779399	HIP1	huntingtin interacting protein 1
802691	RTCD1	RNA terminal phosphate cyclase domain 1
780384	UTS2D	urotensin 2 domain containing
803720	CELSR3	solute carrier family 26, member 6; cadherin, EGF LAG seven-pass G-type receptor 3 (flamingo homolog, Drosophila)
798852	CELSR2	cadherin, EGF LAG seven-pass G-type receptor 2 (flamingo homolog, Drosophila)
826072	CELSR1	cadherin, EGF LAG seven-pass G-type receptor 1 (flamingo homolog, Drosophila)
790955	HS1BP3	HCLS1 binding protein 3
820689	EPHA1	EPH receptor A1
825419	C18ORF54	chromosome 18 open reading frame 54
780136	EPHA2	EPH receptor A2
788840	EPHA3	EPH receptor A3
785871	EPHA5	EPH receptor A5
803882	EPHA4	EPH receptor A4
778632	EPHA7	EPH receptor A7
799186	OR12D2	olfactory receptor, family 12, subfamily D, member 2
794250	OR12D3	olfactory receptor, family 12, subfamily D, member 3; olfactory receptor, family 5, subfamily V, member 1
807006	TCTA	T-cell leukemia translocation altered gene
816793	EPHA8	EPH receptor A8
792486	UTS2R	urotensin 2 receptor
825830	GHSR	growth hormone secretagogue receptor
789483	PRH1	proline-rich protein HaeIII subfamily 1; proline-rich protein HaeIII subfamily 2
789483	PRH2	proline-rich protein HaeIII subfamily 1; proline-rich protein HaeIII subfamily 2
785021	CDCP1	CUB domain containing protein 1
794208	CDCP2	CUB domain containing protein 2
803203	TAS1R2	taste receptor, type 1, member 2
776751	EFHD2	EF-hand domain family, member D2
819584	EFHD1	EF-hand domain family, member D1
801909	TRAPPC6A	trafficking protein particle complex 6A
801435	TRAPPC6B	trafficking protein particle complex 6B
797640	PRG3	proteoglycan 3
806466	PRG4	proteoglycan 4
802239	PRG1	p53-responsive gene 1
816294	PRG2	proteoglycan 2, bone marrow (natural killer cell activator, eosinophil granule major basic protein)
823442	MBD6	methyl-CpG binding domain protein 6
807102	MBD4	methyl-CpG binding domain protein 4
807657	MBD3	methyl-CpG binding domain protein 3
774094	MBD2	methyl-CpG binding domain protein 2
773186	MBD1	methyl-CpG binding domain protein 1
787070	KCNA10	potassium voltage-gated channel, shaker-related subfamily, member 10
799686	BSND	Bartter syndrome, infantile, with sensorineural deafness (Barttin)
795140	EFHC1	EF-hand domain (C-terminal) containing 1
785351	STYK1	serine/threonine/tyrosine kinase 1
807695	PLA2G7	phospholipase A2, group VII (platelet-activating factor acetylhydrolase, plasma)
810824	PLA2G6	phospholipase A2, group VI (cytosolic, calcium-independent)
795665	PLA2G3	phospholipase A2, group III
807209	PLA2G5	phospholipase A2, group V
810531	TG	thyroglobulin
816038	PREP	prolyl endopeptidase
775199	PRF1	perforin 1 (pore forming protein)
780030	TF	transferrin
776509	TH	tyrosine hydroxylase
805967	TPCN2	two pore segment channel 2
821270	APBA3	amyloid beta (A4) precursor protein-binding, family A, member 3
793175	APBA2	amyloid beta (A4) precursor protein-binding, family A, member 2
813083	APBA1	amyloid beta (A4) precursor protein-binding, family A, member 1
802923	MOGAT2	monoacylglycerol O-acyltransferase 2
792076	BIRC7	baculoviral IAP repeat-containing 7
791699	BIRC6	baculoviral IAP repeat-containing 6
798571	BIRC5	baculoviral IAP repeat-containing 5
795442	BIRC3	baculoviral IAP repeat-containing 3
784852	BIRC2	baculoviral IAP repeat-containing 2
806002	HYI	hydroxypyruvate isomerase homolog (E. coli)
797422	PREB	prolactin regulatory element binding
781394	EFHA1	EF-hand domain family, member A1
817609	TMTC3	transmembrane and tetratricopeptide repeat containing 3
824178	EFHA2	EF-hand domain family, member A2
795911	TMTC2	transmembrane and tetratricopeptide repeat containing 2
803498	APBB3	amyloid beta (A4) precursor protein-binding, family B, member 3
825343	APBB2	amyloid beta (A4) precursor protein-binding, family B, member 2
817864	TMTC4	transmembrane and tetratricopeptide repeat containing 4
776492	APBB1	amyloid beta (A4) precursor protein-binding, family B, member 1 (Fe65)
779402	SLC22A17	solute carrier family 22, member 17
777399	SLC22A16	solute carrier family 22 (organic cation/carnitine transporter), member 16
781649	PLXNA3	plexin A3
773799	SLC22A18	solute carrier family 22, member 18
803262	SLC22A13	solute carrier family 22 (organic anion transporter), member 13
782685	SLC22A12	solute carrier family 22 (organic anion/urate transporter), member 12
804029	SLC22A14	solute carrier family 22, member 14
791397	SLC22A11	solute carrier family 22 (organic anion/urate transporter), member 11
802261	MBIP	MAP3K12 binding inhibitory protein 1
818809	GHRHR	growth hormone releasing hormone receptor
779018	ARL11	ADP-ribosylation factor-like 11
786628	ARL10	ADP-ribosylation factor-like 10
776956	KIAA1984	KIAA1984; transmembrane protein 141
781330	ARL14	ADP-ribosylation factor-like 14
809916	OMA1	OMA1 homolog, zinc metallopeptidase (S. cerevisiae)
785943	PLXNB1	plexin B1
792327	PLXNB3	plexin B3
822066	HRK	harakiri, BCL2 interacting protein (contains only BH3 domain)
791724	MRGPRF	MAS-related GPR, member F
812402	TCN2	transcobalamin II; macrocytic anemia
773279	TCN1	transcobalamin I (vitamin B12 binding protein, R binder family)
792606	SRCRB4D	scavenger receptor cysteine rich domain containing, group B (4 domains)
772486	PLXNC1	plexin C1
787707	ADCYAP1R1	adenylate cyclase activating polypeptide 1 (pituitary) receptor type I
805948	TCL1A	T-cell leukemia/lymphoma 1A
791848	RABGAP1L	RAB GTPase activating protein 1-like
810301	TCL1B	T-cell leukemia/lymphoma 1B
790464	COMMD9	COMM domain containing 9
819438	COMMD8	COMM domain containing 8
792986	PRR7	proline rich 7 (synaptic)
794831	PRR5	Rho GTPase activating protein 8; proline rich 5 (renal); PRR5-ARHGAP8 fusion
820064	PRR4	proline rich 4 (lacrimal)
785256	PRR3	proline rich 3
779088	MTCH2	mitochondrial carrier homolog 2 (C. elegans)
783556	MTCH1	mitochondrial carrier homolog 1 (C. elegans)
782082	PLXND1	plexin D1
806347	TCL6	T-cell leukemia/lymphoma 6
805263	ODF3L1	outer dense fiber of sperm tails 3-like 1
790371	TROAP	trophinin associated protein (tastin)
777846	DNMT1	DNA (cytosine-5-)-methyltransferase 1
788119	UQCRC2	ubiquinol-cytochrome c reductase core protein II
801968	PRPH	peripherin
772364	SLC5A2	solute carrier family 5 (sodium/glucose cotransporter), member 2
818401	SLC5A5	solute carrier family 5 (sodium iodide symporter), member 5
772862	SLC5A4	solute carrier family 5 (low affinity glucose cotransporter), member 4
784309	UQCRC1	ubiquinol-cytochrome c reductase core protein I
815244	IGFBP7	insulin-like growth factor binding protein 7
797148	SLC5A1	solute carrier family 5 (sodium/glucose cotransporter), member 1
796369	IGFBP6	insulin-like growth factor binding protein 6
809793	SORL1	sortilin-related receptor, L(DLR class) A repeats-containing
799298	C18ORF19	chromosome 18 open reading frame 19
824159	C18ORF21	chromosome 18 open reading frame 21
820443	C18ORF22	chromosome 18 open reading frame 22
813075	PROZ	protein Z, vitamin K-dependent plasma glycoprotein
807729	SRD5A1	steroid-5-alpha-reductase, alpha polypeptide 1 (3-oxo-5 alpha-steroid delta 4-dehydrogenase alpha 1)
814294	SRD5A2	steroid-5-alpha-reductase, alpha polypeptide 2 (3-oxo-5 alpha-steroid delta 4-dehydrogenase alpha 2)
807953	HPD	4-hydroxyphenylpyruvate dioxygenase
818121	C18ORF20	chromosome 18 open reading frame 20
803284	IRGC	immunity-related GTPase family, cinema
811407	PROC	protein C (inactivator of coagulation factors Va and VIIIa)
813364	PRNT	prion protein (testis specific)
792003	C18ORF34	chromosome 18 open reading frame 34
773543	GHRH	growth hormone releasing hormone
811368	COMMD3	COMM domain containing 3
784371	COMMD2	COMM domain containing 2
784714	COMMD1	copper metabolism (Murr1) domain containing 1
822453	ZADH2	zinc binding alcohol dehydrogenase domain containing 2
811175	NGFR	nerve growth factor receptor (TNFR superfamily, member 16)
790084	PRNP	prion protein
822650	COMMD6	COMM domain containing 6
804940	COMMD5	COMM domain containing 5
817397	COMMD4	COMM domain containing 4
804882	MBL2	mannose-binding lectin (protein C) 2, soluble (opsonic defect)
812655	PRND	prion protein 2 (dublet)
777307	DTNBP1	dystrobrevin binding protein 1
799381	HRG	histidine-rich glycoprotein
774653	PLA2R1	phospholipase A2 receptor 1, 180kDa
777150	HRC	histidine rich calcium binding protein
816825	NGEF	neuronal guanine nucleotide exchange factor
812033	TCP1	hypothetical gene supported by BC000665; t-complex 1
825084	HPN	hepsin
816629	HPR	haptoglobin-related protein; haptoglobin
773624	C18ORF16	chromosome 18 open reading frame 16
816511	IRF5	interferon regulatory factor 5
825085	PRLR	prolactin receptor
824859	HPX	hemopexin
785198	IRF6	interferon regulatory factor 6
779393	IRF7	interferon regulatory factor 7
800988	C18ORF10	chromosome 18 open reading frame 10
785567	IRF8	interferon regulatory factor 8
803451	IRF1	interferon regulatory factor 1
816873	SLC5A8	solute carrier family 5 (iodide transporter), member 8
821223	IRF2	interferon regulatory factor 2
804770	IRF3	interferon regulatory factor 3
804234	PRM1	protamine 1
772705	SLC5A6	solute carrier family 5 (sodium-dependent vitamin transporter), member 6
816326	IGFBP1	insulin-like growth factor binding protein 1
807425	IRF4	interferon regulatory factor 4
789872	SLC5A7	solute carrier family 5 (choline transporter), member 7
822982	IGFBP2	insulin-like growth factor binding protein 2, 36kDa
790063	IGFBP3	insulin-like growth factor binding protein 3
787495	IGFBP4	insulin-like growth factor binding protein 4
810441	IGFBP5	insulin-like growth factor binding protein 5
809635	XRCC5	X-ray repair complementing defective repair in Chinese hamster cells 5 (double-strand-break rejoining)
776404	XRCC4	X-ray repair complementing defective repair in Chinese hamster cells 4
820614	SLC2A4RG	SLC2A4 regulator
809739	XRCC3	X-ray repair complementing defective repair in Chinese hamster cells 3
793777	XRCC2	X-ray repair complementing defective repair in Chinese hamster cells 2
781592	XRCC6	X-ray repair complementing defective repair in Chinese hamster cells 6; similar to ATP-dependent DNA helicase II, 70 kDa subunit
810306	MAGEC3	melanoma antigen family C, 3
803923	XRCC1	X-ray repair complementing defective repair in Chinese hamster cells 1
776475	MAGEC1	melanoma antigen family C, 1
781934	MAGEC2	melanoma antigen family C, 2
813360	MAGED1	melanoma antigen family D, 1
824974	CDCA8	cell division cycle associated 8
812992	CDCA7	cell division cycle associated 7
818768	CDCA2	cell division cycle associated 2
789361	CDCA5	cell division cycle associated 5
783614	CDCA4	cell division cycle associated 4
779098	CDCA3	cell division cycle associated 3
810676	WNT10A	wingless-type MMTV integration site family, member 10A
778537	WNT10B	wingless-type MMTV integration site family, member 10B
795288	KIAA1804	mixed lineage kinase 4
784329	MAGED2	melanoma antigen family D, 2
815393	PDCD1LG2	programmed cell death 1 ligand 2
818004	MAGED4	melanoma antigen family D, 4B; melanoma antigen family D, 4
816730	MAGEE2	melanoma antigen family E, 2
787269	MAGEE1	melanoma antigen family E, 1
817830	ATPIF1	ATPase inhibitory factor 1
802772	CD226	CD226 molecule
783843	GGCX	gamma-glutamyl carboxylase
815953	MAGEA9	melanoma antigen family A, 9; melanoma antigen family A, 9B
809677	MAGEA8	melanoma antigen family A, 8
796247	MGAT5B	mannosyl (alpha-1,6-)-glycoprotein beta-1,6-N-acetyl-glucosaminyltransferase, isozyme B
791264	NHP2L1	NHP2 non-histone chromosome protein 2-like 1 (S. cerevisiae)
781645	LY6G6C	lymphocyte antigen 6 complex, locus G6C
821480	MAGEA1	melanoma antigen family A, 1 (directs expression of antigen MZ2-E)
812328	HMGCS1	3-hydroxy-3-methylglutaryl-Coenzyme A synthase 1 (soluble)
773679	MAGEA2	melanoma antigen family A, 2; melanoma antigen family A, 2B
784175	DAAM1	dishevelled associated activator of morphogenesis 1
799363	MAGEA5	melanoma antigen family A, 5
777562	DIDO1	death inducer-obliterator 1
795493	DAAM2	dishevelled associated activator of morphogenesis 2
802022	MAGEA6	melanoma antigen family A, 6
781185	MAGEA3	melanoma antigen family A, 3
789097	HADHA	hydroxyacyl-Coenzyme A dehydrogenase/3-ketoacyl-Coenzyme A thiolase/enoyl-Coenzyme A hydratase (trifunctional protein), alpha subunit
785855	ADCYAP1	adenylate cyclase activating polypeptide 1 (pituitary)
825121	MAGEA4	melanoma antigen family A, 4
784387	HADHB	hydroxyacyl-Coenzyme A dehydrogenase/3-ketoacyl-Coenzyme A thiolase/enoyl-Coenzyme A hydratase (trifunctional protein), beta subunit
825241	ADRB3	adrenergic, beta-3-, receptor
825423	TCF4	transcription factor 4
778554	TCF3	transcription factor 3 (E2A immunoglobulin enhancer binding factors E12/E47)
778404	MGAT4B	mannosyl (alpha-1,3-)-glycoprotein beta-1,4-N-acetylglucosaminyltransferase, isozyme B
822584	MGAT4A	mannosyl (alpha-1,3-)-glycoprotein beta-1,4-N-acetylglucosaminyltransferase, isozyme A
783354	TCF7	transcription factor 7 (T-cell specific, HMG-box)
784406	PLEKHJ1	pleckstrin homology domain containing, family J member 1
819703	MGAT4C	mannosyl (alpha-1,3-)-glycoprotein beta-1,4-N-acetylglucosaminyltransferase, isozyme C (putative)
820810	MAGEB1	melanoma antigen family B, 1
791348	MAGEB2	melanoma antigen family B, 2
789813	MAGEB3	melanoma antigen family B, 3
810124	MAGEB4	melanoma antigen family B, 4
801489	MAGEB6	melanoma antigen family B, 6
811818	HMGCS2	3-hydroxy-3-methylglutaryl-Coenzyme A synthase 2 (mitochondrial)
773943	CD209	CD209 molecule
781930	CD200	CD200 molecule
776557	GPR172A	G protein-coupled receptor 172A
787267	DFNB31	deafness, autosomal recessive 31
778965	CREG2	cellular repressor of E1A-stimulated genes 2
809048	CREG1	cellular repressor of E1A-stimulated genes 1
788831	MAGEH1	melanoma antigen family H, 1
826665	KIAA1841	KIAA1841
800571	JMY	junction mediating and regulatory protein, p53 cofactor
815320	PLEKHH3	pleckstrin homology domain containing, family H (with MyTH4 domain) member 3
787381	PLEKHH2	pleckstrin homology domain containing, family H (with MyTH4 domain) member 2
777782	TCHP	trichoplein, keratin filament binding
801164	PLEKHG2	pleckstrin homology domain containing, family G (with RhoGef domain) member 2
775968	PLEKHG6	pleckstrin homology domain containing, family G (with RhoGef domain) member 6
816744	PLEKHG5	pleckstrin homology domain containing, family G (with RhoGef domain) member 5
802732	BUB1	budding uninhibited by benzimidazoles 1 homolog (yeast)
792631	BUB3	budding uninhibited by benzimidazoles 3 homolog (yeast)
781301	MAGEF1	melanoma antigen family F, 1
778850	CPT1C	carnitine palmitoyltransferase 1C
773518	CPT1B	choline kinase beta; carnitine palmitoyltransferase 1B (muscle)
820761	NID1	nidogen 1
825978	NID2	nidogen 2 (osteonidogen)
783247	CPT1A	carnitine palmitoyltransferase 1A (liver)
795104	PLEKHF1	pleckstrin homology domain containing, family F (with FYVE domain) member 1
813918	PLEKHF2	pleckstrin homology domain containing, family F (with FYVE domain) member 2
807162	NR5A2	nuclear receptor subfamily 5, group A, member 2
807971	NR5A1	nuclear receptor subfamily 5, group A, member 1
814874	RNASEL	ribonuclease L (2',5'-oligoisoadenylate synthetase-dependent)
797643	IMPAD1	inositol monophosphatase domain containing 1
804550	SLC6A20	solute carrier family 6 (proline IMINO transporter), member 20
814221	BTRC	beta-transducin repeat containing
795628	IMPACT	Impact homolog (mouse)
812561	UNC50	unc-50 homolog (C. elegans)
807496	ST3GAL1	ST3 beta-galactoside alpha-2,3-sialyltransferase 1
825530	ST3GAL3	ST3 beta-galactoside alpha-2,3-sialyltransferase 3
795158	ST3GAL2	ST3 beta-galactoside alpha-2,3-sialyltransferase 2
811687	SMARCD2	SWI/SNF related, matrix associated, actin dependent regulator of chromatin, subfamily d, member 2
815018	ST3GAL5	ST3 beta-galactoside alpha-2,3-sialyltransferase 5
813668	UNC5B	unc-5 homolog B (C. elegans)
773612	SMARCD3	SWI/SNF related, matrix associated, actin dependent regulator of chromatin, subfamily d, member 3
775064	ST3GAL4	ST3 beta-galactoside alpha-2,3-sialyltransferase 4
774977	UNC5A	unc-5 homolog A (C. elegans)
781377	RNASE8	ribonuclease, RNase A family, 8
773158	SMARCD1	SWI/SNF related, matrix associated, actin dependent regulator of chromatin, subfamily d, member 1
813644	ST3GAL6	ST3 beta-galactoside alpha-2,3-sialyltransferase 6
813081	LIX1L	Lix1 homolog (mouse)-like
825211	AKR7A3	aldo-keto reductase family 7, member A3 (aflatoxin aldehyde reductase)
797531	UNC5D	unc-5 homolog D (C. elegans)
786456	UNC5C	unc-5 homolog C (C. elegans)
781997	IRS4	insulin receptor substrate 4
821638	IRS2	insulin receptor substrate 2
818221	NEIL3	nei endonuclease VIII-like 3 (E. coli)
776449	NEIL2	nei like 2 (E. coli)
773718	NEIL1	nei endonuclease VIII-like 1 (E. coli)
808205	PSD3	pleckstrin and Sec7 domain containing 3
773329	CORO6	coronin 6
783171	PSD4	pleckstrin and Sec7 domain containing 4
783420	CORO7	coronin 7
794021	PSD2	pleckstrin and Sec7 domain containing 2
824269	IRS1	insulin receptor substrate 1
790253	HHEX	hematopoietically expressed homeobox
800877	SMARCE1	SWI/SNF related, matrix associated, actin dependent regulator of chromatin, subfamily e, member 1
797938	PSCA	prostate stem cell antigen
782430	HERPUD1	homocysteine-inducible, endoplasmic reticulum stress-inducible, ubiquitin-like domain member 1
825748	CCPG1	cell cycle progression 1
810710	SLC6A11	solute carrier family 6 (neurotransmitter transporter, GABA), member 11
806360	SLC6A12	solute carrier family 6 (neurotransmitter transporter, betaine/GABA), member 12
799322	SLC6A13	solute carrier family 6 (neurotransmitter transporter, GABA), member 13
793512	SLC6A14	solute carrier family 6 (amino acid transporter), member 14
782237	ARMC3	armadillo repeat containing 3
796026	SLC6A15	solute carrier family 6 (neutral amino acid transporter), member 15
825348	ARMC4	armadillo repeat containing 4
811961	HDDC3	HD domain containing 3
819509	SLC6A18	solute carrier family 6, member 18
826141	ARMC1	armadillo repeat containing 1
782174	ARMC2	armadillo repeat containing 2
823780	TRNT1	tRNA nucleotidyl transferase, CCA-adding, 1
790015	ARMC8	armadillo repeat containing 8
784890	ARMC7	armadillo repeat containing 7
783064	ARMC9	armadillo repeat containing 9
808293	CFDP1	craniofacial development protein 1
811499	MERTK	c-mer proto-oncogene tyrosine kinase
784510	TPSAB1	tryptase alpha/beta 1; tryptase beta 2
781196	CYB5R3	cytochrome b5 reductase 3
821722	CYB5R4	cytochrome b5 reductase 4
810728	CYB5R1	cytochrome b5 reductase 1
787344	CYB5R2	cytochrome b5 reductase 2
796380	CORIN	corin, serine peptidase
813885	FIGNL1	fidgetin-like 1
826605	TENC1	tensin like C1 domain containing phosphatase (tensin 2)
823656	RAB3IP	RAB3A interacting protein (rabin3)
790551	CDC42	cell division cycle 42 (GTP binding protein, 25kDa); cell division cycle 42 pseudogene 2
795304	HMOX2	heme oxygenase (decycling) 2
780741	HMOX1	heme oxygenase (decycling) 1
780751	RASL10B	RAS-like, family 10, member B
812439	EBAG9	estrogen receptor binding site associated, antigen, 9
821458	CDC5L	CDC5 cell division cycle 5-like (S. pombe)
784300	ADRB2	adrenergic, beta-2-, receptor, surface
808112	ADRB1	adrenergic, beta-1-, receptor
817319	HHAT	hedgehog acyltransferase
794033	CPSF6	cleavage and polyadenylation specific factor 6, 68kDa
783261	CPSF4	cleavage and polyadenylation specific factor 4, 30kDa
816416	CPSF3	cleavage and polyadenylation specific factor 3, 73kDa
812431	CPSF1	cleavage and polyadenylation specific factor 1, 160kDa
825997	IRX4	iroquois homeobox 4
798574	ABLIM1	actin binding LIM protein 1
792286	IRX3	iroquois homeobox 3
821607	IRX5	iroquois homeobox 5
784067	TCAP	titin-cap (telethonin)
790153	IRX2	iroquois homeobox 2
797167	ABLIM3	actin binding LIM protein family, member 3
807134	CDC73	cell division cycle 73, Paf1/RNA polymerase II complex component, homolog (S. cerevisiae)
816474	PLEKHO1	pleckstrin homology domain containing, family O member 1
803966	RNASE1	ribonuclease, RNase A family, 1 (pancreatic)
786549	RNASE2	ribonuclease, RNase A family, 2 (liver, eosinophil-derived neurotoxin)
821041	CREB3	cAMP responsive element binding protein 3
808753	RNASE3	ribonuclease, RNase A family, 3 (eosinophil cationic protein)
804917	HHCM	Mahlavu hepatocellular carcinoma
808766	RNASE4	ribonuclease, RNase A family, 4
823216	PSAP	prosaposin
797119	CREB1	cAMP responsive element binding protein 1
802214	RNASE6	ribonuclease, RNase A family, k6
820482	CREB5	cAMP responsive element binding protein 5
797827	POLR3GL	polymerase (RNA) III (DNA directed) polypeptide G (32kD)-like
813150	VSX1	visual system homeobox 1
803826	RASL11A	RAS-like, family 11, member A
777017	PLEKHN1	pleckstrin homology domain containing, family N member 1
806599	APAF1	apoptotic peptidase activating factor 1
778893	GGA1	golgi associated, gamma adaptin ear containing, ARF binding protein 1
801826	GGA2	golgi associated, gamma adaptin ear containing, ARF binding protein 2
813302	GGA3	golgi associated, gamma adaptin ear containing, ARF binding protein 3
818061	OR1E2	olfactory receptor, family 1, subfamily E, member 2
825456	GGT2	gamma-glutamyltransferase light chain 3; gamma-glutamyltransferase 4 pseudogene; gamma-glutamyltransferase 2; gamma-glutamyltransferase 1; gamma-glutamyltransferase light chain 5 pseudogene
791370	OR1E1	olfactory receptor, family 1, subfamily E, member 1
825456	GGT1	gamma-glutamyltransferase light chain 3; gamma-glutamyltransferase 4 pseudogene; gamma-glutamyltransferase 2; gamma-glutamyltransferase 1; gamma-glutamyltransferase light chain 5 pseudogene
785627	CDC16	cell division cycle 16 homolog (S. cerevisiae)
775464	DNASE1L2	deoxyribonuclease I-like 2
812579	DNASE1L3	deoxyribonuclease I-like 3
811008	CD2AP	CD2-associated protein
782512	DNASE1L1	deoxyribonuclease I-like 1
794028	RBM8A	RNA binding motif protein 8A
822070	BCL7A	B-cell CLL/lymphoma 7A
774465	PITX3	paired-like homeodomain 3
788858	BCL7C	B-cell CLL/lymphoma 7C
812751	PITX1	paired-like homeodomain 1
785589	BCL7B	B-cell CLL/lymphoma 7B
818894	PITX2	paired-like homeodomain 2
787107	ALDH16A1	aldehyde dehydrogenase 16 family, member A1
805868	TBR1	T-box, brain, 1
812432	OR1D2	olfactory receptor, family 1, subfamily D, member 2
819235	ACTL7A	actin-like 7A
813890	ACTL7B	actin-like 7B
812116	HHLA1	HERV-H LTR-associating 1
801737	HHLA3	HERV-H LTR-associating 3
814098	PFKFB4	6-phosphofructo-2-kinase/fructose-2,6-biphosphatase 4
811634	PFKFB3	6-phosphofructo-2-kinase/fructose-2,6-biphosphatase 3
824143	PFKFB2	6-phosphofructo-2-kinase/fructose-2,6-biphosphatase 2
793338	PFKFB1	6-phosphofructo-2-kinase/fructose-2,6-biphosphatase 1
788787	CDC34	cell division cycle 34 homolog (S. cerevisiae)
795814	CDC37	cell division cycle 37 homolog (S. cerevisiae)
817503	OR1G1	olfactory receptor, family 1, subfamily G, member 1
813109	SLC32A1	solute carrier family 32 (GABA vesicular transporter), member 1
819670	TCTEX1D1	Tctex1 domain containing 1
808018	GALNS	galactosamine (N-acetyl)-6-sulfate sulfatase
772405	CDC40	cell division cycle 40 homolog (S. cerevisiae)
812846	OSBPL5	oxysterol binding protein-like 5
774966	OSBPL2	oxysterol binding protein-like 2
815296	OSBPL3	oxysterol binding protein-like 3
825293	OSBPL8	oxysterol binding protein-like 8
791340	OSBPL9	oxysterol binding protein-like 9
795935	OSBPL6	oxysterol binding protein-like 6
789145	OSBPL7	oxysterol binding protein-like 7
772212	SMYD4	SET and MYND domain containing 4
799075	CDC23	cell division cycle 23 homolog (S. cerevisiae)
800860	CDC20	cell division cycle 20 homolog (S. cerevisiae)
808480	DONSON	downstream neighbor of SON
788134	MCAM	melanoma cell adhesion molecule
774013	CDC26	cell division cycle 26 homolog (S. cerevisiae); cell division cycle 26 homolog (S. cerevisiae) pseudogene
804893	OR1F1	olfactory receptor, family 1, subfamily F, member 1
818306	CDC27	cell division cycle 27 homolog (S. cerevisiae)
819123	ABCG4	ATP-binding cassette, sub-family G (WHITE), member 4
813484	ABCG1	ATP-binding cassette, sub-family G (WHITE), member 1
806089	ABCG2	ATP-binding cassette, sub-family G (WHITE), member 2
821597	GGT6	gamma-glutamyltransferase 6
820650	ABCG5	ATP-binding cassette, sub-family G (WHITE), member 5
795475	SMYD5	SMYD family member 5
807534	DZIP1L	DAZ interacting protein 1-like
785411	JAZF1	JAZF zinc finger 1
806428	ABCF1	ATP-binding cassette, sub-family F (GCN20), member 1
788777	SCHIP1	schwannomin interacting protein 1
791670	TAS2R1	taste receptor, type 2, member 1
781754	ABCF3	ATP-binding cassette, sub-family F (GCN20), member 3
792467	ABCF2	ATP-binding cassette, sub-family F (GCN20), member 2
814293	TAS2R4	taste receptor, type 2, member 4
820610	OR1A1	olfactory receptor, family 1, subfamily A, member 1
786931	TAS2R5	taste receptor, type 2, member 5
803291	OR1A2	olfactory receptor, family 1, subfamily A, member 2
775069	TAS2R3	taste receptor, type 2, member 3
797372	TRMT1	TRM1 tRNA methyltransferase 1 homolog (S. cerevisiae)
826068	RNGTT	RNA guanylyltransferase and 5'-phosphatase
792754	FERD3L	Fer3-like (Drosophila)
820664	RBM4B	RNA binding motif protein 4B
775894	MCEE	methylmalonyl CoA epimerase
817668	TAS2R9	taste receptor, type 2, member 9
807901	TAS2R8	taste receptor, type 2, member 8
773307	TAS2R7	taste receptor, type 2, member 7
804422	HHIP	hedgehog interacting protein
786878	ABCE1	similar to ATP-binding cassette, sub-family E, member 1; ATP-binding cassette, sub-family E (OABP), member 1
788277	FLOT2	flotillin 2
776445	FLOT1	flotillin 1
823875	C15ORF2	chromosome 15 open reading frame 2
810985	RASIP1	Ras interacting protein 1
795115	PSG2	pregnancy specific beta-1-glycoprotein 2
775748	C15ORF5	chromosome 15 open reading frame 5
803596	PSG3	pregnancy specific beta-1-glycoprotein 3
812904	CYB5A	cytochrome b5 type A (microsomal)
778868	PSG1	pregnancy specific beta-1-glycoprotein 1
797927	PSG9	pregnancy specific beta-1-glycoprotein 9
796622	PSG6	pregnancy specific beta-1-glycoprotein 6
808432	PSG5	pregnancy specific beta-1-glycoprotein 5
777855	PSG4	pregnancy specific beta-1-glycoprotein 7; pregnancy specific beta-1-glycoprotein 8; pregnancy specific beta-1-glycoprotein 4
792456	RBM34	RNA binding motif protein 34
803316	ABCD1	ATP-binding cassette, sub-family D (ALD), member 1
774219	PDAP1	PDGFA associated protein 1; similar to PDGFA associated protein 1
802682	GALK1	galactokinase 1
780478	CYLD	cylindromatosis (turban tumor syndrome)
810476	ABCD2	ATP-binding cassette, sub-family D (ALD), member 2
803881	ACTL6B	actin-like 6B
776973	ABCD3	ATP-binding cassette, sub-family D (ALD), member 3
826373	BCL9L	B-cell CLL/lymphoma 9-like
823215	ACTL6A	actin-like 6A
777450	ABCD4	ATP-binding cassette, sub-family D (ALD), member 4
826750	UGT8	UDP glycosyltransferase 8
797281	RBM28	RNA binding motif protein 28
819756	TBX6	T-box 6
777761	RBM24	RNA binding motif protein 24
778340	TBX3	T-box 3
802470	TBX2	T-box 2
807156	MCF2	MCF.2 cell line derived transforming sequence
808267	TBX5	T-box 5
808265	TBX4	T-box 4
813274	TBX1	T-box 1
800041	ABCC9	ATP-binding cassette, sub-family C (CFTR/MRP), member 9
795060	RBM18	RNA binding motif protein 18
786312	ABCC3	ATP-binding cassette, sub-family C (CFTR/MRP), member 3
782148	RBM19	RNA binding motif protein 19
815955	ABCC4	ATP-binding cassette, sub-family C (CFTR/MRP), member 4
812322	ABCC1	ATP-binding cassette, sub-family C (CFTR/MRP), member 1
781494	ABCC2	ATP-binding cassette, sub-family C (CFTR/MRP), member 2
785049	RBM14	RNA binding motif protein 14; RNA binding motif protein 4
824220	RBM15	RNA binding motif protein 15
820643	ABCC8	ATP-binding cassette, sub-family C (CFTR/MRP), member 8
775263	RBM16	RNA binding motif protein 16
794596	ABCC5	ATP-binding cassette, sub-family C (CFTR/MRP), member 5
821746	RBM17	RNA binding motif protein 17
783982	ABCC6	ATP-binding cassette, sub-family C, member 6 pseudogene 2; ATP-binding cassette, sub-family C (CFTR/MRP), member 6
807603	SLC6A1	solute carrier family 6 (neurotransmitter transporter, GABA), member 1
794532	C20ORF54	chromosome 20 open reading frame 54
787047	TBK1	TANK-binding kinase 1
826507	SLC6A2	solute carrier family 6 (neurotransmitter transporter, noradrenalin), member 2
818959	SLC6A3	solute carrier family 6 (neurotransmitter transporter, dopamine), member 3
774302	SLC6A4	solute carrier family 6 (neurotransmitter transporter, serotonin), member 4
803311	AADACL2	arylacetamide deacetylase-like 2
810913	RBM10	RNA binding motif protein 10
796736	RBM12	RNA binding motif protein 12; copine I
792243	MAGEL2	MAGE-like 2
817238	SGOL1	shugoshin-like 1 (S. pombe)
822964	PSMA2	proteasome (prosome, macropain) subunit, alpha type, 2
796205	ADRM1	adhesion regulating molecule 1
805348	PSMA1	proteasome (prosome, macropain) subunit, alpha type, 1
775955	PSMA6	proteasome (prosome, macropain) subunit, alpha type, 6
787507	PSMA5	proteasome (prosome, macropain) subunit, alpha type, 5
784614	PSMA4	proteasome (prosome, macropain) subunit, alpha type, 4
790104	PSMA3	proteasome (prosome, macropain) subunit, alpha type, 3
795654	C20ORF72	chromosome 20 open reading frame 72
788904	C20ORF71	chromosome 20 open reading frame 71
776805	C20ORF70	chromosome 20 open reading frame 70
808458	C20ORF79	chromosome 20 open reading frame 79
798110	MCL1	myeloid cell leukemia sequence 1 (BCL2-related)
800265	PSMA7	proteasome (prosome, macropain) subunit, alpha type, 7
784081	PSMB5	proteasome (prosome, macropain) subunit, beta type, 5
801384	PSMB4	proteasome (prosome, macropain) subunit, beta type, 4
783409	PSMB7	proteasome (prosome, macropain) subunit, beta type, 7
785147	PSMB6	proteasome (prosome, macropain) subunit, beta type, 6
782800	PSMB1	proteasome (prosome, macropain) subunit, beta type, 1
821133	IVD	isovaleryl Coenzyme A dehydrogenase
789403	PSMB3	proteasome (prosome, macropain) subunit, beta type, 3
808423	PSMB2	proteasome (prosome, macropain) subunit, beta type, 2
807840	BTF3	basic transcription factor 3; basic transcription factor 3, like 1 pseudogene
794156	CLASP2	cytoplasmic linker associated protein 2
805422	IVL	involucrin
784970	C20ORF85	chromosome 20 open reading frame 85
825732	ITK	IL2-inducible T-cell kinase
826650	TBL3	transducin (beta)-like 3
798215	TBL2	transducin (beta)-like 2
804227	EPHX2	epoxide hydrolase 2, cytoplasmic
827096	CD276	CD276 molecule
772859	EPHX1	epoxide hydrolase 1, microsomal (xenobiotic)
781069	ABHD14A	abhydrolase domain containing 14A
790423	MALT1	mucosa associated lymphoid tissue lymphoma translocation gene 1
775256	RAB33A	RAB33A, member RAS oncogene family
809619	PSMB8	proteasome (prosome, macropain) subunit, beta type, 8 (large multifunctional peptidase 7)
826909	RAB33B	RAB33B, member RAS oncogene family
794662	PSMB9	proteasome (prosome, macropain) subunit, beta type, 9 (large multifunctional peptidase 2)
777224	PSMC6	proteasome (prosome, macropain) 26S subunit, ATPase, 6
808209	PSMC5	proteasome (prosome, macropain) 26S subunit, ATPase, 5
823269	PSMC4	similar to 26S protease regulatory subunit 6B (MIP224) (MB67-interacting protein) (TAT-binding protein 7) (TBP-7); proteasome (prosome, macropain) 26S subunit, ATPase, 4
792375	PSMC3	proteasome (prosome, macropain) 26S subunit, ATPase, 3
799755	PSMC2	proteasome (prosome, macropain) 26S subunit, ATPase, 2
789094	CD274	CD274 molecule
792073	PSMC1	proteasome (prosome, macropain) 26S subunit, ATPase, 1; similar to protease (prosome, macropain) 26S subunit, ATPase 1
798924	COQ10B	coenzyme Q10 homolog B (S. cerevisiae)
778110	ATG16L1	ATG16 autophagy related 16-like 1 (S. cerevisiae)
772887	C20ORF96	chromosome 20 open reading frame 96
789144	SULT2B1	sulfotransferase family, cytosolic, 2B, member 1
825970	PSPH	phosphoserine phosphatase-like; phosphoserine phosphatase
819174	MCM7	minichromosome maintenance complex component 7
800602	SETMAR	SET domain and mariner transposase fusion gene
826804	PSMD1	proteasome (prosome, macropain) 26S subunit, non-ATPase, 1
819483	ATP8B1	ATPase, class I, type 8B, member 1
807307	KLK12	kallikrein-related peptidase 12
793113	PSMD2	proteasome (prosome, macropain) 26S subunit, non-ATPase, 2
774936	ATP8B2	ATPase, class I, type 8B, member 2
789501	KLK11	kallikrein-related peptidase 11
791833	PSMD3	proteasome (prosome, macropain) 26S subunit, non-ATPase, 3
805052	KLK10	kallikrein-related peptidase 10
788315	PSMD4	proteasome (prosome, macropain) 26S subunit, non-ATPase, 4
812204	PSMD5	proteasome (prosome, macropain) 26S subunit, non-ATPase, 5
815319	KRTAP21-1	keratin associated protein 21-1
772714	PSMD6	proteasome (prosome, macropain) 26S subunit, non-ATPase, 6
788200	KLK15	kallikrein-related peptidase 15
798635	PSMD7	proteasome (prosome, macropain) 26S subunit, non-ATPase, 7
788920	KLK14	kallikrein-related peptidase 14
779962	PSMD8	proteasome (prosome, macropain) 26S subunit, non-ATPase, 8
772615	KLK13	kallikrein-related peptidase 13
818113	PSMD9	proteasome (prosome, macropain) 26S subunit, non-ATPase, 9
781836	KRTAP21-2	keratin associated protein 21-2
781357	SULT2A1	sulfotransferase family, cytosolic, 2A, dehydroepiandrosterone (DHEA)-preferring, member 1
824878	RAB39B	RAB39B, member RAS oncogene family
792516	C20ORF29	chromosome 20 open reading frame 29
818927	C20ORF27	chromosome 20 open reading frame 27
786772	IGFALS	insulin-like growth factor binding protein, acid labile subunit
825651	C20ORF24	chromosome 20 open reading frame 24
803650	MCM2	minichromosome maintenance complex component 2
815420	MCM3	minichromosome maintenance complex component 3
803741	MCM4	minichromosome maintenance complex component 4
807548	MCM5	minichromosome maintenance complex component 5
791952	C20ORF20	chromosome 20 open reading frame 20
812967	MCM6	minichromosome maintenance complex component 6
794604	C20ORF30	hypothetical LOC642975; chromosome 20 open reading frame 30
821065	BTG2	BTG family, member 2
802342	PSME1	proteasome (prosome, macropain) activator subunit 1 (PA28 alpha)
797578	BTG1	B-cell translocation gene 1, anti-proliferative
823033	PSME2	proteasome (prosome, macropain) activator subunit 2 (PA28 beta)
803865	BTG4	B-cell translocation gene 4
774749	LACRT	lacritin
798255	BTG3	BTG family, member 3
777568	PEBP1	phosphatidylethanolamine binding protein 1
822659	RTDR1	rhabdoid tumor deletion region gene 1
823360	PSME3	proteasome (prosome, macropain) activator subunit 3 (PA28 gamma; Ki)
819041	PSME4	proteasome (prosome, macropain) activator subunit 4
808716	DUS2L	dihydrouridine synthase 2-like, SMM1 homolog (S. cerevisiae)
802260	CD244	CD244 molecule, natural killer cell receptor 2B4
781551	CD248	CD248 molecule, endosialin
821497	NANOS1	nanos homolog 1 (Drosophila)
793140	PSMF1	proteasome (prosome, macropain) inhibitor subunit 1 (PI31)
826709	LACTB	lactamase, beta
793120	DNM1L	dynamin 1-like
774974	C20ORF43	chromosome 20 open reading frame 43
795700	RACGAP1	Rac GTPase activating protein 1 pseudogene; Rac GTPase activating protein 1
813372	A2ML1	alpha-2-macroglobulin-like 1
773366	MGST3	microsomal glutathione S-transferase 3
775860	PSPN	persephin
788781	SLC6A9	solute carrier family 6 (neurotransmitter transporter, glycine), member 9
785979	SLC6A7	solute carrier family 6 (neurotransmitter transporter, L-proline), member 7
813939	SLC6A8	solute carrier family 6 (neurotransmitter transporter, creatine), member 8
784257	SLC6A5	solute carrier family 6 (neurotransmitter transporter, glycine), member 5
823638	SLC6A6	solute carrier family 6 (neurotransmitter transporter, taurine), member 6
792453	ATP8A2	ATPase, aminophospholipid transporter-like, class I, type 8A, member 2
789413	CYB5D2	cytochrome b5 domain containing 2
788082	DUS4L	dihydrouridine synthase 4-like (S. cerevisiae)
784554	CYB5D1	cytochrome b5 domain containing 1
773526	MGST1	microsomal glutathione S-transferase 1
825132	ATP8A1	ATPase, aminophospholipid transporter (APLT), class I, type 8A, member 1
784376	MGST2	microsomal glutathione S-transferase 2
792084	BTD	biotinidase
786133	VPS54	vacuolar protein sorting 54 homolog (S. cerevisiae)
793095	BTC	betacellulin
804203	VPS52	vacuolar protein sorting 52 homolog (S. cerevisiae)
798313	VPS53	vacuolar protein sorting 53 homolog (S. cerevisiae)
783660	WTAP	Wilms tumor 1 associated protein
773805	KIAA0652	KIAA0652
805023	USP51	ubiquitin specific peptidase 51
824956	BTK	Bruton agammaglobulinemia tyrosine kinase
800784	USP54	ubiquitin specific peptidase 54
773568	FOXF1	forkhead box F1
798643	FOXF2	forkhead box F2
783961	VPS4B	vacuolar protein sorting 4 homolog B (S. cerevisiae)
803836	VNN1	vanin 1
785942	VPS4A	vacuolar protein sorting 4 homolog A (S. cerevisiae)
825787	VNN2	vanin 2
806276	VNN3	vanin 3
813555	BSG	basigin (Ok blood group)
786989	GATM	glycine amidinotransferase (L-arginine:glycine amidinotransferase)
801265	C4B	complement component 4B (Chido blood group)
793822	KIAA0649	KIAA0649
791863	BSN	bassoon (presynaptic cytomatrix protein)
786061	VPS41	vacuolar protein sorting 41 homolog (S. cerevisiae)
789389	MARK3	MAP/microtubule affinity-regulating kinase 3
784780	MARK4	MAP/microtubule affinity-regulating kinase 4
806523	PTPDC1	protein tyrosine phosphatase domain containing 1
776972	MARK2	MAP/microtubule affinity-regulating kinase 2
792671	LOC400696	lectin, galactoside-binding, soluble, 14-like
825921	GAST	gastrin
780124	VPS72	vacuolar protein sorting 72 homolog (S. cerevisiae)
806735	FOXH1	forkhead box H1
817751	UPK1A	uroplakin 1A
824582	UPK1B	uroplakin 1B
802745	ARNTL2	aryl hydrocarbon receptor nuclear translocator-like 2
808024	OR5P3	olfactory receptor, family 5, subfamily P, member 3
785804	OR5P2	olfactory receptor, family 5, subfamily P, member 2
823521	KIAA0664	KIAA0664
795388	GARS	glycyl-tRNA synthetase
783624	GAS2	growth arrest-specific 2
798137	UPK3B	uroplakin 3B
794296	GAS1	growth arrest-specific 1
802696	UPK3A	uroplakin 3A
788252	GAS8	growth arrest-specific 8
824762	GAS7	growth arrest-specific 7
809797	GAS6	similar to growth arrest-specific 6; growth arrest-specific 6
785682	GART	phosphoribosylglycinamide formyltransferase, phosphoribosylglycinamide synthetase, phosphoribosylaminoimidazole synthetase
788978	PKP1	plakophilin 1 (ectodermal dysplasia/skin fragility syndrome); similar to plakophilin 1 isoform 1a
823421	PKP2	plakophilin 2
798100	PKP3	plakophilin 3
824325	PKP4	plakophilin 4
801867	FOXI1	forkhead box I1
809320	CYP2C19	cytochrome P450, family 2, subfamily C, polypeptide 19
793328	FOXA2	forkhead box A2
782081	CYP2C18	cytochrome P450, family 2, subfamily C, polypeptide 18
799455	FOXA3	forkhead box A3
783989	USP18	ubiquitin specific peptidase 18
781466	USP11	ubiquitin specific peptidase 11
799896	MAS1L	MAS1 oncogene-like
818267	USP10	ubiquitin specific peptidase 10
787524	FOXB1	forkhead box B1
791042	USP16	ubiquitin specific peptidase 16
783165	USP15	ubiquitin specific peptidase 15
779561	TARSL2	threonyl-tRNA synthetase-like 2
787396	USP14	ubiquitin specific peptidase 14 (tRNA-guanine transglycosylase)
774771	NICN1	nicolin 1
774324	USP13	ubiquitin specific peptidase 13 (isopeptidase T-3)
827029	APCS	amyloid P component, serum
797020	EGFL7	EGF-like-domain, multiple 7
772189	EGFL6	EGF-like-domain, multiple 6
780233	CPXM2	carboxypeptidase X (M14 family), member 2
815898	C8G	complement component 8, gamma polypeptide
782909	C8A	complement component 8, alpha polypeptide
806546	USP29	ubiquitin specific peptidase 29
774425	C8B	complement component 8, beta polypeptide
814519	NAALAD2	N-acetylated alpha-linked acidic dipeptidase 2
794250	OR5V1	olfactory receptor, family 12, subfamily D, member 3; olfactory receptor, family 5, subfamily V, member 1
809195	USP21	ubiquitin specific peptidase 21
784269	FOXC2	forkhead box C2 (MFH-1, mesenchyme forkhead 1)
772332	USP20	ubiquitin specific peptidase 20
801790	EGFL8	EGF-like-domain, multiple 8
809516	FOXC1	forkhead box C1
815700	DOLPP1	dolichyl pyrophosphate phosphatase 1
821695	USP25	ubiquitin specific peptidase 25
789695	USP26	ubiquitin specific peptidase 26
807004	USP30	ubiquitin specific peptidase 30
775965	APC2	adenomatosis polyposis coli 2
807571	SKIV2L	superkiller viralicidic activity 2-like (S. cerevisiae)
821075	USP39	ubiquitin specific peptidase 39
796959	USP38	ubiquitin specific peptidase 38
779373	USP37	ubiquitin specific peptidase 37
809629	FOXD2	forkhead box D2
791098	USP34	ubiquitin specific peptidase 34
787597	FOXD1	forkhead box D1
798919	USP33	ubiquitin specific peptidase 33
798249	FEN1	flap structure-specific endonuclease 1
803472	USP32	similar to TBC1 domain family, member 3; ubiquitin specific peptidase 32
810575	FOXD3	forkhead box D3
784095	USP31	ubiquitin specific peptidase 31
807235	TXNL4B	thioredoxin-like 4B
798943	MID1	midline 1 (Opitz/BBB syndrome)
783293	MID2	midline 2
797367	PLSCR1	phospholipid scramblase 1
794318	GANC	glucosidase, alpha; neutral C
774275	PLSCR4	phospholipid scramblase 4
781249	PLSCR2	phospholipid scramblase 2
808955	FOXE1	forkhead box E1 (thyroid transcription factor 2)
779473	GAMT	guanidinoacetate N-methyltransferase
803235	USP49	ubiquitin specific peptidase 49
788880	USP48	ubiquitin specific peptidase 48
797348	FOXE3	forkhead box E3
780505	TXNL4A	thioredoxin-like 4A
793051	USP44	ubiquitin specific peptidase 44
784493	MICB	MHC class I polypeptide-related sequence B
790208	MICA	MHC class I polypeptide-related sequence A
818422	NFXL1	nuclear transcription factor, X-box binding-like 1
820487	MARCO	macrophage receptor with collagenous structure
789417	IL15RA	interleukin 15 receptor, alpha
788643	API5	API5-like 1; apoptosis inhibitor 5
808063	GPR89A	G protein-coupled receptor 89C; G protein-coupled receptor 89B; G protein-coupled receptor 89A
813925	PKIG	protein kinase (cAMP-dependent, catalytic) inhibitor gamma
809823	PKIB	protein kinase (cAMP-dependent, catalytic) inhibitor beta
776047	TACC3	transforming, acidic coiled-coil containing protein 3
791043	PKIA	protein kinase (cAMP-dependent, catalytic) inhibitor alpha
819022	TACC1	transforming, acidic coiled-coil containing protein 1
797810	KRTAP26-1	keratin associated protein 26-1
799592	TACC2	transforming, acidic coiled-coil containing protein 2
777111	MIB1	mindbomb homolog 1 (Drosophila)
782175	SYCP3	synaptonemal complex protein 3
774950	DTWD1	DTW domain containing 1
799100	ARRB2	arrestin, beta 2
815403	SNTG1	syntrophin, gamma 1
812994	ADORA2B	hypothetical LOC100131909; adenosine A2b receptor
788298	ADORA2A	adenosine A2a receptor
808229	BMPR2	bone morphogenetic protein receptor, type II (serine/threonine kinase)
824348	SYCP2	synaptonemal complex protein 2
822100	SYCP1	synaptonemal complex protein 1
802566	FBXW9	F-box and WD repeat domain containing 9
773465	MIA2	melanoma inhibitory activity 2
802980	FBXW7	F-box and WD repeat domain containing 7
814115	FBXW8	F-box and WD repeat domain containing 8
820168	FBXW5	F-box and WD repeat domain containing 5
788447	AUTS2	autism susceptibility candidate 2
820528	FOXA1	forkhead box A1
802344	HACE1	HECT domain and ankyrin repeat containing, E3 ubiquitin protein ligase 1
787300	SPPL2A	signal peptide peptidase-like 2A
780409	APEH	N-acylaminoacyl-peptide hydrolase
822415	OGDHL	oxoglutarate dehydrogenase-like
822393	CAD	carbamoyl-phosphate synthetase 2, aspartate transcarbamylase, and dihydroorotase
811025	PKN3	protein kinase N3
795749	FSIP1	fibrous sheath interacting protein 1
782839	SNTB1	syntrophin, beta 1 (dystrophin-associated protein A1, 59kDa, basic component 1)
797855	SNTB2	syntrophin, beta 2 (dystrophin-associated protein A1, 59kDa, basic component 2)
793942	CAT	catalase
812679	VPS16	vacuolar protein sorting 16 homolog A (S. cerevisiae)
793826	MLANA	melan-A
797793	PKN2	protein kinase N2
785696	TBCE	tubulin folding cofactor E
799387	PKN1	protein kinase N1
794752	SLC7A10	solute carrier family 7, (neutral amino acid transporter, y+ system) member 10
809324	SLC7A11	solute carrier family 7, (cationic amino acid transporter, y+ system) member 11
826739	CA9	carbonic anhydrase IX
784794	CA8	carbonic anhydrase VIII
809162	TBCA	tubulin folding cofactor A
774963	PKM2	similar to Pyruvate kinase, isozymes M1/M2 (Pyruvate kinase muscle isozyme) (Cytosolic thyroid hormone-binding protein) (CTHBP) (THBP1); pyruvate kinase, muscle
823443	CA7	carbonic anhydrase VII
823938	TBCD	tubulin folding cofactor D
793730	PKLR	pyruvate kinase, liver and RBC
775702	CA6	carbonic anhydrase VI
826363	TBCC	tubulin folding cofactor C
772824	CA4	carbonic anhydrase IV
807203	CA3	carbonic anhydrase III, muscle specific
775136	CA2	carbonic anhydrase II
793622	CA1	carbonic anhydrase I
786686	CCK	cholecystokinin
796433	AMAC1L2	acyl-malonyl condensing enzyme 1-like 3; acyl-malonyl condensing enzyme 1-like 2; acyl-malonyl condensing enzyme 1-like 1; acyl-malonyl condensing enzyme 1
773493	HS3ST2	heparan sulfate (glucosamine) 3-O-sulfotransferase 2
805966	HS3ST1	heparan sulfate (glucosamine) 3-O-sulfotransferase 1
774707	CD109	CD109 molecule
779276	ISLR	immunoglobulin superfamily containing leucine-rich repeat
813468	CD9	CD9 molecule
775344	CLEC9A	C-type lectin domain family 9, member A
821502	CD2	CD2 molecule
799170	CEBPZ	CCAAT/enhancer binding protein (C/EBP), zeta
811617	CCS	copper chaperone for superoxide dismutase
816590	CD4	CD4 molecule
790221	VPS35	hypothetical protein LOC100133770; vacuolar protein sorting 35 homolog (S. cerevisiae)
804037	UBTD1	ubiquitin domain containing 1
794957	CD6	CD6 molecule
789543	DKKL1	dickkopf-like 1 (soggy)
794252	CD5	CD5 molecule
790283	VPS36	vacuolar protein sorting 36 homolog (S. cerevisiae)
779608	VPS39	vacuolar protein sorting 39 homolog (S. cerevisiae)
777014	CD7	CD7 molecule
822536	CNNM2	cyclin M2
789815	CEBPA	CCAAT/enhancer binding protein (C/EBP), alpha
811139	CNNM3	cyclin M3
793340	CNNM4	cyclin M4
787546	VPS18	vacuolar protein sorting 18 homolog (S. cerevisiae)
824242	CEBPB	CCAAT/enhancer binding protein (C/EBP), beta
826923	CEBPE	CCAAT/enhancer binding protein (C/EBP), epsilon
773105	CEBPD	CCAAT/enhancer binding protein (C/EBP), delta
805959	CEBPG	CCAAT/enhancer binding protein (C/EBP), gamma
775941	CBL	Cas-Br-M (murine) ecotropic retroviral transforming sequence
811857	ISL1	ISL LIM homeobox 1
787623	CNNM1	cyclin M1
814263	ISL2	ISL LIM homeobox 2
776227	SDF2L1	stromal cell-derived factor 2-like 1
791291	APIP	APAF1 interacting protein; similar to APAF1 interacting protein
820266	MESP1	mesoderm posterior 1 homolog (mouse)
775489	VPS28	vacuolar protein sorting 28 homolog (S. cerevisiae)
797895	SNTA1	syntrophin, alpha 1 (dystrophin-associated protein A1, 59kDa, acidic component)
824565	CBS	cystathionine-beta-synthase
800981	VPS25	vacuolar protein sorting 25 homolog (S. cerevisiae)
777231	PNMA5	paraneoplastic antigen like 5
801105	PNMA3	paraneoplastic antigen MA3
808578	PNMA2	paraneoplastic antigen MA2
809127	GLB1L	galactosidase, beta 1-like
822362	MORF4	mortality factor 4; mortality factor 4 like 1
788868	BBX	bobby sox homolog (Drosophila)
785875	VPS33B	vacuolar protein sorting 33 homolog B (yeast)
781458	VPS33A	vacuolar protein sorting 33 homolog A (S. cerevisiae)
804718	HIBADH	3-hydroxyisobutyrate dehydrogenase
824280	APOB	apolipoprotein B (including Ag(x) antigen)
775919	DDX17	DEAD (Asp-Glu-Ala-Asp) box polypeptide 17
775239	DDX18	DEAD (Asp-Glu-Ala-Asp) box polypeptide 18
775244	APOD	apolipoprotein D
823735	GBF1	golgi-specific brefeldin A resistant guanine nucleotide exchange factor 1
776427	DDX11	DEAD/H (Asp-Glu-Ala-Asp/His) box polypeptide 11 (CHL1-like helicase homolog, S. cerevisiae)
804233	APOE	hypothetical LOC100129500; apolipoprotein E
820628	DDX12	DEAD/H (Asp-Glu-Ala-Asp/His) box polypeptide 12 (CHL1-like helicase homolog, S. cerevisiae)
793346	SEMA7A	semaphorin 7A, GPI membrane anchor (John Milton Hagen blood group)
804686	SULT1A1	sulfotransferase family, cytosolic, 1A, phenol-preferring, member 1
783918	APOH	apolipoprotein H (beta-2-glycoprotein I)
792028	SULT1A3	sulfotransferase family, cytosolic, 1A, phenol-preferring, member 4; sulfotransferase family, cytosolic, 1A, phenol-preferring, member 3
818439	SULT1A2	sulfotransferase family, cytosolic, 1A, phenol-preferring, member 2
816239	DDX10	DEAD (Asp-Glu-Ala-Asp) box polypeptide 10
816342	APOM	apolipoprotein M
814803	PLD3	phospholipase D family, member 3
797502	PLD2	phospholipase D2
777309	PLD1	phospholipase D1, phosphatidylcholine-specific
799437	BCR	breakpoint cluster region
801438	PRAME	preferentially expressed antigen in melanoma
799302	PLD5	phospholipase D family, member 5
775785	BYSL	bystin-like
805376	PLD4	phospholipase D family, member 4
793486	VTI1B	vesicle transport through interaction with t-SNAREs homolog 1B (yeast)
821799	UBR2	ubiquitin protein ligase E3 component n-recognin 2
799047	UBR1	ubiquitin protein ligase E3 component n-recognin 1
824994	VTI1A	vesicle transport through interaction with t-SNAREs homolog 1A (yeast)
772704	TANK	TRAF family member-associated NFKB activator
772481	CAMK4	calcium/calmodulin-dependent protein kinase IV
803112	SULT1B1	sulfotransferase family, cytosolic, 1B, member 1
820442	FBXL8	F-box and leucine-rich repeat protein 8
801657	FBXL5	F-box and leucine-rich repeat protein 5
779346	CAMK1	calcium/calmodulin-dependent protein kinase I
773243	FBXL4	F-box and leucine-rich repeat protein 4
818630	FBXL6	F-box and leucine-rich repeat protein 6
826374	FBXL3	F-box and leucine-rich repeat protein 3
790325	PNMA1	paraneoplastic antigen MA1
824408	FBXL2	F-box and leucine-rich repeat protein 2
800511	FDX1	ferredoxin 1
791062	PLAA	phospholipase A2-activating protein
825252	SEMA5A	sema domain, seven thrombospondin repeats (type 1 and type 1-like), transmembrane domain (TM) and short cytoplasmic domain, (semaphorin) 5A
821444	TAL2	T-cell acute lymphocytic leukemia 2
778073	SEMA5B	sema domain, seven thrombospondin repeats (type 1 and type 1-like), transmembrane domain (TM) and short cytoplasmic domain, (semaphorin) 5B
784353	TAL1	T-cell acute lymphocytic leukemia 1
803247	SAC3D1	SAC3 domain containing 1
794803	OR6A2	olfactory receptor, family 6, subfamily A, member 2
776298	FBXO6	F-box protein 6
824515	FBXO5	F-box protein 5
804244	FBXO4	F-box protein 4
819967	FBXO3	F-box protein 3
772910	FBXO8	F-box protein 8
801602	FBXO7	F-box protein 7
817326	PLAT	plasminogen activator, tissue
777062	CNKSR2	connector enhancer of kinase suppressor of Ras 2
793901	CNKSR1	connector enhancer of kinase suppressor of Ras 1
802455	CAMLG	calcium modulating ligand
782645	CNKSR3	membrane associated guanylate kinase, WW and PDZ domain containing 1; CNKSR family member 3
801492	FBXO2	F-box protein 2
818726	FDXR	ferredoxin reductase
779365	EHBP1	EH domain binding protein 1
780628	UBP1	upstream binding protein 1 (LBP-1a)
821735	U2AF1L4	U2 small nuclear RNA auxiliary factor 1-like 4
802352	SEMA6A	sema domain, transmembrane domain (TM), and cytoplasmic domain, (semaphorin) 6A
773979	SEMA6B	sema domain, transmembrane domain (TM), and cytoplasmic domain, (semaphorin) 6B
786412	SEMA6C	sema domain, transmembrane domain (TM), and cytoplasmic domain, (semaphorin) 6C
791517	GBE1	glucan (1,4-alpha-), branching enzyme 1
780310	PLAU	plasminogen activator, urokinase
777618	PCDHA9	protocadherin alpha 9
823792	VPS37A	vacuolar protein sorting 37 homolog A (S. cerevisiae)
780736	VPS37B	vacuolar protein sorting 37 homolog B (S. cerevisiae)
784103	GNL3L	guanine nucleotide binding protein-like 3 (nucleolar)-like
819728	CD151	CD151 molecule (Raph blood group)
819686	CHST10	carbohydrate sulfotransferase 10
775044	SAA2	serum amyloid A2
789077	HIF1AN	hypoxia inducible factor 1, alpha subunit inhibitor
797123	SEMA3G	sema domain, immunoglobulin domain (Ig), short basic domain, secreted, (semaphorin) 3G
801282	SAA1	serum amyloid A1
786363	SEMA3F	sema domain, immunoglobulin domain (Ig), short basic domain, secreted, (semaphorin) 3F
789651	CHST12	carbohydrate (chondroitin 4) sulfotransferase 12
780377	GBAS	glioblastoma amplified sequence
817591	SEMA3E	sema domain, immunoglobulin domain (Ig), short basic domain, secreted, (semaphorin) 3E
780694	CHST11	carbohydrate (chondroitin 4) sulfotransferase 11
820828	SEMA3C	sema domain, immunoglobulin domain (Ig), short basic domain, secreted, (semaphorin) 3C
824793	CHST13	carbohydrate (chondroitin 4) sulfotransferase 13
784958	SEMA3B	sema domain, immunoglobulin domain (Ig), short basic domain, secreted, (semaphorin) 3B
817734	SEMA3A	sema domain, immunoglobulin domain (Ig), short basic domain, secreted, (semaphorin) 3A
785159	HIST3H2BB	histone cluster 3, H2bb
797507	ATP6V0D1	ATPase, H+ transporting, lysosomal 38kDa, V0 subunit d1
819825	ATP6V0D2	ATPase, H+ transporting, lysosomal 38kDa, V0 subunit d2
792367	PCDHB7	protocadherin beta 7
816113	PCDHB8	protocadherin beta 8
801034	PCDHB5	protocadherin beta 5
786565	PCDHB6	protocadherin beta 6
820228	PCDHB3	protocadherin beta 3
773273	NIP7	nuclear import 7 homolog (S. cerevisiae)
809206	PCDHB4	protocadherin beta 4
819505	PCDHB1	protocadherin beta 1
782083	CD160	CD160 molecule
792697	APTX	aprataxin
782769	PCDHB2	protocadherin beta 2
776658	SAA4	serum amyloid A4, constitutive
819169	MORC1	MORC family CW-type zinc finger 1
773106	CD164	CD164 molecule, sialomucin
776276	CD163	CD163 molecule
825557	BGN	biglycan
809390	SEMA4G	sema domain, immunoglobulin domain (Ig), transmembrane domain (TM) and short cytoplasmic domain, (semaphorin) 4G
796368	SEMA4F	sema domain, immunoglobulin domain (Ig), transmembrane domain (TM) and short cytoplasmic domain, (semaphorin) 4F
824333	SEMA4C	sema domain, immunoglobulin domain (Ig), transmembrane domain (TM) and short cytoplasmic domain, (semaphorin) 4C
821766	MAP3K10	mitogen-activated protein kinase kinase kinase 10
781335	SEMA4D	sema domain, immunoglobulin domain (Ig), transmembrane domain (TM) and short cytoplasmic domain, (semaphorin) 4D
786821	MAP3K14	mitogen-activated protein kinase kinase kinase 14
815168	MAP3K13	mitogen-activated protein kinase kinase kinase 13
791761	SEMA4A	sema domain, immunoglobulin domain (Ig), transmembrane domain (TM) and short cytoplasmic domain, (semaphorin) 4A
804121	MAP3K11	mitogen-activated protein kinase kinase kinase 11
806047	BID	BH3 interacting domain death agonist
786621	DCHS2	dachsous 2 (Drosophila)
822498	PLDN	pallidin homolog (mouse)
826857	DCHS1	dachsous 1 (Drosophila)
811620	MORC4	MORC family CW-type zinc finger 4
821289	MORC3	MORC family CW-type zinc finger 3
797504	SULT1C2	sulfotransferase family, cytosolic, 1C, member 2
811799	PRAP1	proline-rich acidic protein 1
815603	ZWILCH	Zwilch, kinetochore associated, homolog (Drosophila)
772998	DLGAP1	discs, large (Drosophila) homolog-associated protein 1
788373	PLEK	pleckstrin
811158	DLGAP4	discs, large (Drosophila) homolog-associated protein 4
807579	CD180	CD180 molecule
808179	APRT	adenine phosphoribosyltransferase
804625	GBA2	glucosidase, beta (bile acid) 2
806617	SAGE1	sarcoma antigen 1
810117	UBTF	upstream binding transcription factor, RNA polymerase I
780472	ATP6V0A1	ATPase, H+ transporting, lysosomal V0 subunit a1
776725	BIK	BCL2-interacting killer (apoptosis-inducing)
804586	ATP6V0A4	ATPase, H+ transporting, lysosomal V0 subunit a4
785577	ATP6V0A2	ATPase, H+ transporting, lysosomal V0 subunit a2
801834	NIT1	nitrilase 1
792950	DEFB106A	defensin, beta 106A; defensin, beta 106B
773725	SAE1	SUMO1 activating enzyme subunit 1
805923	OLIG3	oligodendrocyte transcription factor 3
807932	RBMS2	RNA binding motif, single stranded interacting protein 2; RNA binding motif, single stranded interacting protein 2 pseudogene
792898	RBMS3	RNA binding motif, single stranded interacting protein
824893	CSF3R	colony stimulating factor 3 receptor (granulocyte)
812665	OLIG2	oligodendrocyte lineage transcription factor 2
781827	ITCH	itchy E3 ubiquitin protein ligase homolog (mouse)
790697	IFRD2	interferon-related developmental regulator 2
796472	IFRD1	interferon-related developmental regulator 1
792642	RBMS1	RNA binding motif, single stranded interacting protein 1
784938	TOR1AIP2	torsin A interacting protein 2
797496	FECH	ferrochelatase (protoporphyria)
802827	DTX3L	deltex 3-like (Drosophila)
780066	TOR1AIP1	torsin A interacting protein 1
777316	FOXN1	forkhead box N1
784288	DEFB105A	defensin, beta 105A; defensin, beta 105B
802559	FOXN4	forkhead box N4
805406	GBP4	guanylate binding protein 4
774705	GBP3	guanylate binding protein 3
778570	GBP2	guanylate binding protein 2, interferon-inducible
783739	GBP1	guanylate binding protein 1, interferon-inducible, 67kDa
802123	BLM	Bloom syndrome, RecQ helicase-like
785906	BLK	B lymphoid tyrosine kinase
784414	HMP19	HMP19 protein
810685	DAZAP2	DAZ associated protein 2
782647	DAZAP1	DAZ associated protein 1
810328	FOXQ1	forkhead box Q1
797230	STAMBPL1	STAM binding protein-like 1
817838	BMF	Bcl2 modifying factor
798588	CSF1R	colony stimulating factor 1 receptor
784255	CFLAR	CASP8 and FADD-like apoptosis regulator
778289	TBC1D10C	TBC1 domain family, member 10C
774778	TBC1D10B	TBC1 domain family, member 10B
793421	TBC1D10A	TBC1 domain family, member 10A
812802	BMX	BMX non-receptor tyrosine kinase
779588	SACS	spastic ataxia of Charlevoix-Saguenay (sacsin)
820189	FOXP3	forkhead box P3
778831	FOXP4	forkhead box P4
821558	FOXP1	forkhead box P1
777431	FOXP2	forkhead box P2
826153	FOXK2	forkhead box K2
795238	C2ORF7	chromosome 2 open reading frame 7
821302	BOK	BCL2-related ovarian killer
799276	BOC	Boc homolog (mouse)
792886	FOXJ2	forkhead box J2
811067	FOXJ1	forkhead box J1
815828	FOXJ3	forkhead box J3
822534	UBN1	ubinuclein 1
779047	MIXL1	Mix1 homeobox-like 1 (Xenopus laevis)
792673	TARS	threonyl-tRNA synthetase
815309	BPI	bactericidal/permeability-increasing protein
802800	MANEAL	mannosidase, endo-alpha-like
801228	RBMX2	RNA binding motif protein, X-linked 2
823482	C2ORF3	chromosome 2 open reading frame 3
799863	C1D	C1D nuclear receptor co-repressor; similar to nuclear DNA-binding protein; similar to hCG1791993
819755	FOXM1	forkhead box M1
792659	C1R	complement component 1, r subcomponent
772685	C1S	complement component 1, s subcomponent
788029	TAP2	transporter 2, ATP-binding cassette, sub-family B (MDR/TAP)
776472	SAFB	scaffold attachment factor B
821570	TAP1	transporter 1, ATP-binding cassette, sub-family B (MDR/TAP)
825247	IL2RG	interleukin 2 receptor, gamma (severe combined immunodeficiency)
826378	UBL7	ubiquitin-like 7 (bone marrow stromal cell-derived)
823414	FOXL2	forkhead box L2
804081	IL2RB	interleukin 2 receptor, beta
803971	FOXL1	forkhead box L1
818161	IL2RA	interleukin 2 receptor, alpha
802326	DEFB103A	defensin, beta 103B; defensin, beta 103A
794526	UBL3	ubiquitin-like 3
822719	RALGDS	ral guanine nucleotide dissociation stimulator
826490	UBL5	ubiquitin-like 5
817936	WSB1	WD repeat and SOCS box-containing 1
798642	BMPER	BMP binding endothelial regulator
799914	SYDE1	synapse defective 1, Rho GTPase, homolog 1 (C. elegans)
822352	WSB2	WD repeat and SOCS box-containing 2
816246	THRAP3	thyroid hormone receptor associated protein 3
789219	BRE	brain and reproductive organ-expressed (TNFRSF1A modulator)
773913	TGOLN2	trans-golgi network protein 2
774343	MASP1	mannan-binding lectin serine peptidase 1 (C4/C2 activating component of Ra-reactive factor)
814534	MASP2	mannan-binding lectin serine peptidase 2
810886	STOML1	stomatin (EPB72)-like 1
797654	MPV17	MpV17 mitochondrial inner membrane protein
783313	STOML2	stomatin (EPB72)-like 2
788662	STOML3	stomatin (EPB72)-like 3
823059	CTTNBP2	cortactin binding protein 2
773138	MAT1A	methionine adenosyltransferase I, alpha
810992	PLS1	plastin 1 (I isoform)
798174	CCNA1	cyclin A1
778615	CCNA2	cyclin A2
[truncated: 10,353 more rows]
